# Supplementary material for: Machine Learning of Serum Metabolic Patterns Encodes Asymptomatic SARS-CoV-2 Infection
Source: Front Chem. 2021 Oct 1;9:746134. doi: 10.3389/fchem.2021.746134 (PMC8517325; doi:10.3389/fchem.2021.746134)
Supplement: Supplementary file 1 [file Table2.XLSX]

## Sheet: 97 selected features
Supplementary Data 2. Selected 97 features with relative mass spectrometric intensities normalized by total ion current in each sample
m/z	COVID-19	COVID-19	COVID-19	COVID-19	COVID-19	COVID-19	COVID-19	COVID-19	COVID-19	COVID-19	COVID-19	COVID-19	COVID-19	COVID-19	COVID-19	COVID-19	COVID-19	COVID-19	COVID-19	COVID-19	COVID-19	COVID-19	COVID-19	COVID-19	COVID-19	COVID-19	COVID-19	COVID-19	COVID-19	COVID-19	COVID-19	COVID-19	COVID-19	COVID-19	COVID-19	COVID-19	COVID-19	COVID-19	COVID-19	COVID-19	COVID-19	COVID-19	COVID-19	COVID-19	COVID-19	COVID-19	COVID-19	COVID-19	COVID-19
593.475	5.04464	11.3351	15.6474	14.3866	16.2177	8.71916	11.5266	8.41919	13.7632	5.97889	0.504464	6.41611	15.1656	19.7511	13.2367	15.8254	11.9559	11.3593	26.3749	6.60866	16.7878	11.8088	25.029	11.2565	13.0788	21.3243	8.19673	11.5306	17.4513	11.4836	13.7868	9.62917	16.6316	28.7885	0.504464	9.2466	20.6108	12.0372	9.80516	17.2999	16.5597	8.65223	10.5666	17.9186	12.7558	9.53955	9.22175	12.7203	17.8918
591.43	0.292304	5.19412	7.9718	6.12679	10.9876	0.292304	0.292304	6.71439	6.71452	4.87652	0.292304	7.00005	10.4597	7.13204	6.29095	9.64609	7.09393	5.50712	10.0991	0.292304	5.35412	6.51877	15.2591	7.66042	8.47912	8.54625	6.21682	6.97199	10.6702	6.83667	6.89374	0.292304	6.39471	8.54634	0.292304	10.4128	20.124	5.71129	5.25772	7.41403	12.0624	6.23543	9.22877	9.95011	6.43867	5.04385	0.292304	6.14207	6.35382
595.493	6.81111	9.13171	23.3939	13.8119	8.54404	8.49821	9.45237	6.98842	9.53939	0.436679	0.436679	0.436679	9.04697	20.4878	12.1353	5.69062	9.34731	7.94914	34.7966	4.9979	18.0148	6.07826	11.6714	10.361	9.28456	22.1491	5.93573	5.32759	8.43149	10.3443	7.83598	0.436679	13.1462	28.682	0.436679	0.436679	9.88385	7.20958	8.0278	13.5609	6.49714	12.5684	10.6518	14.2164	8.91958	8.91295	8.36068	9.26039	21.2709
541.28	11.6891	8.03858	10.3085	5.40287	6.14936	6.15375	0.294564	10.2764	9.37374	9.10925	10.1251	8.08307	6.05678	11.2477	7.77564	9.42954	8.70308	8.08755	8.06268	9.2898	6.39444	0.294564	0.294564	8.95497	6.12286	7.23367	7.81607	11.1999	0.294564	5.99042	6.57099	8.33472	9.7063	7.46854	8.18531	0.294564	6.82095	6.81465	6.21821	7.05139	6.39087	7.1912	7.21474	9.57753	12.0689	6.89372	11.6248	8.61197	6.42096
457.242	18.494	27.8047	33.1225	30.6889	0.676811	17.7562	29.4421	16.5164	20.8832	23.2324	23.0479	34.1171	10.5352	26.9976	18.6912	42.9318	35.5389	22.2028	40.2098	27.1916	32.3596	20.7373	9.52086	25.6034	8.67616	35.7911	14.5832	25.1747	7.59856	24.8348	14.2105	21.4793	25.8451	22.9962	23.3592	8.39744	9.64701	32.8018	27.5804	31.4396	7.50359	22.7524	17.0006	19.5638	31.9716	17.9058	20.141	30.6485	9.73129
714.51	16.2043	14.7278	14.109	21.3737	35.4643	37.177	20.5642	21.9929	24.7955	23.6911	6.8814	8.85006	17.4348	8.24972	15.4916	10.4266	12.4467	17.9079	8.80975	31.0761	13.4435	29.1495	7.60991	9.86615	17.4049	12.8406	41.6566	26.2264	18.3456	17.8977	18.5218	22.1191	18.3227	19.5559	10.6468	7.36941	22.4733	11.1605	27.0099	14.4775	28.1579	7.28217	31.899	16.3154	31.1645	41.8755	21.6595	17.4763	7.30877
146.04	12.4706	11.0089	11.4801	17.6204	7.38327	12.1867	8.03368	12.2325	13.2202	9.86007	11.5826	16.2414	8.2065	18.5582	22.9312	15.4859	19.1268	16.977	34.6562	16.3087	21.0327	21.6424	5.93042	20.1875	5.60835	23.8519	8.32804	11.5984	9.60471	27.9235	8.76603	9.85707	11.3815	16.4138	11.6769	4.02039	4.89044	11.5078	21.7359	25.9149	7.88332	11.6329	11.877	10.4506	13.358	21.5886	10.1534	19.0806	5.3702
742.539	86.6145	92.0916	64.9573	106.117	155.124	190.14	89.8221	88.5203	133.204	152.956	37.3232	47.2253	100.245	33.9243	67.4213	89.4958	64.4195	95.5917	56.2876	142.04	78.5525	127.941	47.9179	38.9148	168.753	117.539	188.822	137.055	158.173	89.9081	89.4851	95.5606	88.2584	92.8725	54.596	35.7648	98.5294	57.7583	130.89	87.1699	156.64	41.7048	146.303	85.0366	153.479	185.091	94.0668	94.3277	43.4332
740.519	14.6645	16.5991	13.6797	11.8482	23.209	21.7667	15.3562	16.1978	26.7387	24.2396	7.43856	7.22504	15.508	6.05217	7.95334	11.171	14.2589	14.8434	9.2401	20.6728	9.81546	14.3483	7.99549	7.87047	16.467	8.58125	32.9116	21.6454	10.9579	9.91652	18.1975	20.2709	17.5257	16.1987	10.4027	9.04148	17.8178	11.7558	20.5019	15.6042	24.7579	6.87036	24.4288	12.4852	25.8371	32.2378	19.1457	12.3157	5.34968
186.98	9.11069	7.49125	5.82298	7.97788	4.34052	12.442	7.27522	8.92326	14.6258	9.16051	8.98616	8.24391	0.434052	8.61224	7.59781	9.37801	10.1091	9.20616	10.0375	9.05629	8.32443	10.0666	0.434052	9.16378	0.434052	9.46919	8.84642	9.01497	0.434052	8.63433	10.6128	9.01214	8.86173	10.0388	9.69969	4.52208	6.59672	8.27425	7.97852	7.94562	0.434052	9.64276	11.446	8.70125	7.75621	7.80403	10.737	8.16425	0.434052
148.027	2.22038	2.2403	2.56229	1.80391	1.59611	1.75894	2.02776	2.24784	2.25879	2.40529	2.4224	2.19583	2.16081	3.67976	2.4803	2.98581	3.21049	2.13886	3.423	2.13113	2.0473	1.99207	0.128105	1.82924	1.69788	2.44287	1.66816	2.04419	1.49826	2.52274	1.69689	1.80768	2.25016	1.70767	1.69553	0.128105	1.36614	2.31235	2.15858	2.71106	2.07218	1.55022	2.37721	2.31259	1.60568	2.04228	2.9459	1.87754	1.28105
725.513	40.9688	45.3817	24.7156	55.3428	38.2705	67.9958	23.1221	45.0824	47.9837	54.8925	21.3526	33.909	33.9726	17.6823	37.4492	38.6191	34.6535	32.9344	33.8594	43.727	47.1717	51.0787	8.70819	19.2295	31.322	40.7863	58.0379	42.4531	24.2141	28.96	20.8948	39.2008	33.8727	26.1043	27.8681	17.4794	18.9874	35.7014	37.0901	27.1143	26.1269	34.1771	33.997	30.9317	47.4233	47.194	31.4438	32.0538	18.4823
319.099	0.806361	0.0604573	2.87088	0.949048	0.0604573	1.18785	0.704456	0.805754	0.907625	0.836438	0.989846	0.944998	0.0604573	0.0604573	0.799624	4.65117	4.04369	1.01681	0.994441	1.20333	0.749505	1.0536	0.0604573	0.769645	0.0604573	0.996371	0.852719	0.880007	0.0604573	0.875647	1.05859	1.2433	0.706316	0.918897	1.00762	0.0604573	0.0604573	0.958801	0.928551	1.13994	0.0604573	0.832033	0.972826	1.05534	0.871542	0.786965	0.761373	0.789125	0.0604573
539.428	0.264821	12.028	12.4519	5.68412	6.65278	5.02993	7.38755	9.21923	6.71387	0.264821	0.264821	5.61416	9.99358	17.4093	5.68713	6.90233	10.9124	7.28299	20.7104	0.264821	8.67188	0.264821	11.6434	9.77865	9.51139	13.795	0.264821	0.264821	7.65898	13.0714	7.87519	0.264821	16.5189	10.4993	0.264821	0.264821	6.51089	10.4048	6.90476	9.74608	7.30984	9.46481	10.3138	11.5319	7.66616	8.19023	7.06044	7.39382	13.1079
557.453	0.390311	6.56302	10.8889	7.64433	11.8495	0.390311	5.54959	6.35855	6.29204	0.390311	5.80811	0.390311	6.96132	5.60606	8.71165	9.99435	7.85237	11.4039	8.18447	0.390311	7.70151	8.77608	14.0865	0.390311	5.23003	6.73032	0.390311	10.9584	11.1501	6.74652	11.6871	8.71289	9.81614	11.0182	5.93561	0.390311	7.84718	7.32933	9.72573	10.9132	7.17033	8.39379	8.55665	11.4983	6.66588	10.1399	7.20419	6.27455	6.82034
738.505	16.3013	18.6817	15.9893	16.6544	23.6819	24.198	15.4236	15.0033	21.0963	17.7945	9.63484	9.69688	19.1143	8.67858	12.0281	12.8945	19.8095	17.9733	9.47875	24.4449	15.4615	21.7831	8.87938	11.4781	19.8798	14.2115	25.8301	20.7182	15.8439	14.2265	11.9515	15.6072	14.6061	18.2262	9.13482	9.15077	21.7635	13.5265	22.1455	16.1444	26.7434	6.58898	21.7408	10.6458	25.0885	24.5509	20.0543	20.9771	11.9171
337.12	7.24756	7.10182	5.63989	7.69469	4.54307	11.4816	5.53962	6.49285	10.4494	8.13736	7.69719	7.82226	4.3089	7.05129	6.33315	10.2574	7.32432	7.2236	7.17285	8.49552	7.36517	8.79451	4.77748	8.30186	5.30904	8.68421	8.34004	7.48756	0.405841	6.06123	8.79488	9.65228	8.16759	9.19523	7.71657	5.55956	5.97437	7.39769	7.28744	6.29646	6.1281	7.05442	7.84811	8.22838	7.33755	6.00236	6.79309	6.63155	4.05841
124.009	11.6653	11.6072	15.303	12.47	7.80862	10.6423	10.7335	11.699	11.6201	10.5798	10.5824	11.5689	6.59468	13.986	11.9202	14.4029	15.3013	12.0517	16.57	11.2412	11.9639	11.3643	0.422085	12.1639	4.22085	13.6642	10.3819	11.3977	0.422085	13.4257	7.43086	9.20153	16.0747	11.1898	11.6679	4.87603	6.10548	12.7751	14.1944	15.5166	5.7165	9.71636	8.69224	14.2093	17.1059	11.9337	0.422085	13.6458	5.74645
369.177	1.15095	0.64825	1.27684	0.723921	1.14233	0.715455	0.59503	0.612994	1.36985	0.856543	0.961781	0.901892	1.07183	0.82555	0.916225	1.00861	1.17388	1.2995	0.79187	0.833165	0.677795	0.610157	0.0586167	0.0586167	0.978137	0.915834	0.7933	0.879911	0.850279	1.37571	1.2532	0.754686	1.32802	0.86797	1.0512	0.0586167	0.809398	0.678501	1.09627	0.699886	0.942975	0.642512	0.657354	1.70938	0.917495	0.703113	0.0586167	1.63226	0.701661
716.527	3.50301	4.55448	6.67691	6.00955	0.183173	8.36713	5.88713	6.68681	5.13572	6.04684	0.183173	3.44603	4.59188	3.18964	7.44698	4.3159	9.24023	5.71677	3.07419	5.42615	5.66315	5.88782	3.35623	3.84796	4.58852	3.68792	8.10132	5.94757	6.41739	5.7523	0.183173	6.27773	10.2447	7.29592	0.183173	4.09313	5.93439	3.61808	9.33408	5.22306	0.183173	0.183173	5.51387	3.93155	6.37879	9.1597	8.21814	6.37294	0.183173
342.131	11.6791	12.0239	11.971	12.6676	10.5734	12.2665	10.1104	11.3514	13.9844	12.5959	10.7892	12.7003	8.15032	11.6505	12.0249	12.9706	10.9788	11.7675	12.0145	13.0148	11.4063	11.5947	9.69749	10.862	9.54089	12.5081	14.4687	12.4435	8.88377	9.51964	14.7897	12.75	12.6504	12.7257	10.5489	6.99948	12.5602	12.1903	11.0724	8.43545	9.26775	12.2025	14.0767	12.8722	11.554	9.55965	10.3438	9.85989	8.13514
223.082	14.0919	15.2033	12.2527	16.085	1.1572	17.8919	16.3367	16.457	20.5368	18.0086	15.8942	17.3733	14.8391	14.7693	12.9102	1.1572	19.0505	15.8256	21.5796	17.4494	17.8398	16.4158	14.9439	15.5904	1.1572	15.9859	1.1572	17.2236	1.1572	15.4218	20.3137	15.5954	16.0021	15.0574	14.1935	1.1572	18.8128	1.1572	14.8896	1.1572	17.3306	16.3188	18.9929	16.0172	1.1572	13.5457	13.2606	1.1572	14.9646
766.54	51.5986	64.1421	54.1235	52.9258	80.3982	91.2238	42.0583	39.3714	62.552	59.1359	38.5312	25.2772	68.3466	24.5393	45.5545	57.8079	68.955	53.3121	25.4595	70.5966	62.0485	64.6704	34.2146	39.9919	97.2837	72.228	71.074	73.5232	84.9751	48.5075	26.3161	41.6598	44.5889	50.7677	26.0824	26.3151	68.4214	31.6476	75.7881	66.4053	78.8316	21.3852	61.6108	33.5933	73.5987	64.8461	50.9862	79.127	55.278
857.514	6.84759	10.1304	20.4014	12.632	6.89184	16.3796	10.1511	16.0809	12.495	15.2826	7.93632	9.79857	10.6244	12.0195	12.2605	11.3822	20.9663	10.8634	5.47591	12.4132	18.8763	12.1099	2.50101	8.52879	10.527	9.5773	16.5068	12.0222	10.2787	13.6675	5.78091	12.8099	20.1218	11.2602	6.98446	6.73138	7.01149	8.15012	13.2205	9.68899	8.70261	7.71703	5.92339	7.1748	9.74691	21.0849	12.3554	9.72287	5.48264
320.11	1.46997	1.7439	1.3661	1.75023	1.2378	2.0675	1.63241	1.60584	2.00491	1.80503	1.8124	1.73727	1.21043	1.91449	1.23965	2.69704	1.57887	1.7224	1.84597	2.11079	1.65568	1.88661	1.33144	1.58797	1.64419	2.19155	2.09095	2.19393	1.38707	1.63488	1.97158	1.83246	2.02316	1.67789	1.6413	1.29978	1.60992	1.70922	1.61517	1.44958	1.71261	1.52435	1.82707	1.83538	1.82173	1.48382	1.44238	1.71193	1.43391
298.076	0.862957	0.790223	1.07895	0.907735	0.0717823	1.13118	0.746383	0.92754	0.934033	0.883498	0.799218	1.05979	0.0717823	1.06465	1.06249	1.58099	1.00253	1.75676	1.07607	1.08853	0.847466	0.799306	0.0717823	0.870615	0.0717823	1.34257	0.741609	0.84015	0.0717823	0.884002	0.832765	1.08185	1.15094	0.832588	0.962756	0.0717823	0.0717823	1.0025	1.07851	0.847114	0.0717823	1.21761	0.907606	1.3169	1.18998	0.84478	0.834273	0.847833	0.0717823
435.25	1.4223	1.18037	1.09508	1.16713	0.81498	1.67412	0.0495149	1.03313	1.35997	1.05293	0.708269	0.829287	0.766642	1.40298	1.12746	2.10794	1.64222	0.976778	1.54017	1.32338	1.31971	1.02293	0.0495149	1.03569	0.685647	2.52364	1.20008	1.04802	0.495149	1.34266	0.0495149	1.21681	1.41875	1.10604	0.936477	0.790889	0.0495149	0.959874	1.93209	1.52585	0.750823	0.876514	1.09298	1.23755	1.17167	0.80497	0.0495149	1.39955	0.637539
104.034	2.27077	2.75124	2.2529	2.88009	1.09587	1.93696	1.83907	2.69674	2.41743	1.86119	2.15905	2.51719	1.18319	2.4866	1.8831	2.09312	2.5934	2.72781	2.91231	2.95011	2.93555	2.52481	0.0829388	2.98723	1.73391	2.39582	1.56015	2.16075	1.38001	2.66159	2.12071	0.0829388	2.17764	1.82902	3.1518	0.0829388	1.18219	2.63232	2.05784	2.84143	0.829388	1.52177	1.76635	1.65468	2.67873	2.66964	1.70346	2.199	1.5884
108.021	55.9099	45.3468	39.4637	49.7059	32.7565	55.7186	36.8939	53.5191	56.7561	54.8156	52.4774	49.9966	32.9019	48.2006	46.4152	46.8477	52.248	53.4576	49.2499	53.9691	47.7511	56.2959	31.0421	47.6052	28.0564	40.4007	50.8531	51.3106	28.4958	52.7893	52.5161	51.0584	53.0337	56.0081	51.642	32.5009	41.6249	47.9821	48.4381	50.5402	29.3799	58.815	59.5289	54.0237	47.9553	50.528	52.0395	44.561	32.2903
213.016	48.0231	63.1017	91.8679	43.8926	57.191	28.2498	69.2869	50.5592	30.7693	44.3423	38.5021	41.7886	67.6866	28.323	63.7953	36.6724	32.7353	41.6422	25.9022	35.8376	52.5391	41.3256	114.463	43.004	27.2643	73.4705	45.0044	49.9219	41.7613	67.6376	31.4379	52.143	51.6873	40.8278	44.1505	42.941	30.8774	48.8741	44.9297	51.5389	36.3809	33.7846	30.3852	49.9983	78.7744	63.3795	32.3942	57.4099	42.6605
524.273	50.947	39.5054	36.6415	61.2382	29.7045	47.2093	38.7182	45.3496	42.0075	41.1564	47.1173	55.3098	38.0071	30.0414	25.1997	41.4766	51.9144	34.2355	45.548	70.2006	36.0373	51.7745	26.2489	27.5104	42.3276	78.8428	28.4446	33.0653	44.4851	46.4567	27.5831	36.7793	26.4805	36.6213	37.2422	18.3708	35.5206	57.8233	53.7955	41.3295	19.3737	47.6318	42.5746	43.5591	48.1329	31.2649	32.6093	64.2272	56.2066
723.496	36.9239	47.3908	45.5477	39.4384	37.8718	48.807	27.9635	37.1161	40.8116	52.2462	29.2122	29.8047	49.104	25.6404	40.4116	39.6356	41.3977	31.9782	28.7024	32.7985	44.9477	31.4622	17.8385	22.2305	41.502	42.338	39.1723	35.0751	34.8264	30.3279	15.2379	34.1992	34.0304	21.3827	22.7003	25.3841	26.1433	35.5816	34.3376	30.2659	32.4483	30.5453	23.2501	22.8551	35.8595	36.0747	28.971	32.9135	28.6568
144.002	2.92521	2.83256	2.17674	2.55499	2.82345	2.74104	1.68532	3.2336	2.29984	2.71563	2.59561	2.38019	2.52638	2.70531	2.17158	2.72163	2.78642	2.44569	3.00015	2.46631	2.46301	2.73999	3.36153	2.28433	2.64013	2.47676	2.45148	3.09936	2.65938	2.75086	2.44948	2.32659	2.47907	2.50557	2.56739	0.168532	2.53314	2.37848	2.2307	2.69146	2.50573	2.69793	2.83339	2.4222	2.81633	2.82291	2.4093	2.73841	2.13587
279.065	0.0919792	1.71953	1.55627	1.41993	0.0919792	1.55693	1.0165	1.33025	1.2424	0.978093	1.42391	1.17418	0.0919792	1.76787	1.30252	3.39837	3.24028	1.38026	1.65473	1.39128	1.29562	1.33041	1.27588	1.64104	1.63263	1.69891	1.43636	1.45785	1.3305	1.78554	1.44456	1.82804	1.40268	1.7365	1.35351	0.0919792	1.1843	1.53638	1.29303	2.00144	1.57699	1.06825	1.28569	2.02632	1.48309	1.4038	1.2761	1.44961	1.07749
321.118	1.32638	1.56662	1.43196	1.17576	1.39788	1.4969	1.05129	1.43914	1.6759	1.58482	1.3521	1.62181	1.25505	1.14928	1.21112	1.90082	1.59461	1.36948	1.54079	1.43995	1.25033	1.36087	1.70994	1.4877	1.49594	1.73387	1.61155	1.31173	1.30571	1.39699	1.38558	1.38403	1.38363	1.3274	1.23344	0.0970878	1.26162	1.18969	1.57363	1.15274	1.49332	1.3924	1.70758	1.27474	1.40361	1.24001	0.970878	1.16705	1.17555
335.106	1.72506	2.19311	1.81115	2.31375	1.69423	3.45813	1.49318	2.04955	3.59868	2.16508	1.87204	1.94708	1.1969	2.37405	2.16666	3.56097	2.50888	2.81569	2.36883	2.82808	2.15173	2.75348	1.8008	2.58578	1.65468	2.77009	2.54135	2.22604	1.59546	2.11827	2.88373	2.80358	2.6175	2.70743	2.0194	1.50018	1.96526	2.11855	1.95217	1.89822	1.90199	1.84675	1.99243	2.48948	2.31332	1.95199	1.84047	2.18426	1.60726
833.518	8.92291	11.1312	14.2458	21.5348	8.64485	21.1448	12.6318	23.1216	13.1335	15.2033	7.8612	10.3228	12.9992	13.245	12.3911	13.6574	15.2805	10.7523	6.68823	13.1125	20.3953	13.7666	2.84906	11.3348	8.83285	15.0775	14.3904	16.7687	16.7471	16.8855	9.25569	13.1006	21.7254	14.6734	8.5256	5.82398	6.2132	12.448	12.1315	11.9286	7.85141	10.2574	7.74592	10.4737	13.4155	23.6683	16.3097	16.5163	5.99105
463.289	23.355	19.8877	18.606	20.9893	16.1759	19.993	10.4073	18.5966	20.972	19.9262	12.4691	17.5143	13.721	20.792	15.9489	26.3715	30.5235	17.7415	26.4051	21.0686	30.1242	19.5259	13.1039	15.7953	14.43	30.8856	18.7856	18.3634	16.2637	19.3881	18.6377	16.0927	21.1731	17.3024	14.6804	10.6249	13.0432	24.2606	25.1046	26.5949	14.9266	16.4566	16.5522	19.3952	18.7986	17.956	14.8447	23.1614	12.9598
293.103	0.957014	1.00007	1.11506	1.03	0.0786682	1.18138	0.0786682	1.22921	1.3066	1.12413	1.15645	1.07124	0.0786682	0.0786682	0.936464	1.826	1.23851	1.31669	1.94793	1.05624	1.14663	0.917477	0.0786682	0.907716	0.0786682	1.31901	1.07903	0.893978	0.0786682	0.990612	0.909279	1.13781	1.21799	1.04217	0.961294	0.0786682	0.0786682	1.00309	1.06696	0.97311	0.0786682	1.02013	1.36775	1.05331	1.08753	0.958557	1.143	0.958821	0.0786682
120.01	0.0395077	0.0395077	0.0395077	0.572518	0.0395077	0.574136	0.0395077	0.826199	0.618071	0.815545	0.643467	1.17378	0.0395077	0.764946	0.0395077	0.605771	0.0395077	0.727836	0.723898	0.767881	0.539671	0.710766	0.0395077	0.512769	0.702364	0.561123	0.0395077	0.591469	1.2101	0.62621	0.638892	0.729277	0.687298	0.541547	0.744411	0.0395077	0.644509	0.587772	0.481156	0.635581	0.723562	0.825774	1.13371	0.741944	0.502534	1.05893	0.843808	0.50059	0.682197
671.467	47.4582	52.1124	34.8391	58.5523	115.674	68.2246	38.8703	53.4086	54.6425	56.3317	23.4195	33.7597	89.1162	14.6508	38.6107	37.344	24.4847	44.9308	45.1579	49.6435	36.7709	38.2012	44.235	15.6501	78.2516	44.7649	47.9839	49.7561	58.8246	28.0486	18.2705	31.5353	30.7705	21.9605	22.6866	34.0599	40.0909	24.5671	30.3532	23.0547	65.2553	29.6752	32.2495	23.0739	39.6894	30.3615	26.1829	26.7034	33.8929
152.011	440.337	424.344	354.082	419.309	298.736	492.09	304.306	452.863	455.196	443.263	449.676	408.558	288.457	401.898	402.863	436.208	447.28	432.372	455.319	445.951	414.499	457.212	287.064	424.965	313.916	402.91	422.596	435.185	280.395	435.776	436.95	446.556	440.139	455.337	417.221	288.705	347.357	409.39	420.985	428.501	305.715	457.003	460.521	428.79	412.963	418.111	406.105	398.74	305.402
764.527	8.09023	13.2471	12.5718	9.59348	12.7348	14.5854	8.69924	8.73211	14.5145	7.6279	6.49032	6.57443	11.4935	7.23928	7.98718	10.3906	22.1241	8.85914	5.54852	10.8088	12.8631	11.6107	6.27848	10.0787	10.1245	9.5277	12.5584	13.8964	9.52136	9.65126	5.80852	8.44383	10.4553	13.9959	6.74975	6.12007	15.5625	8.40611	16.4176	16.7144	12.9403	5.23669	11.8132	7.71564	14.6907	9.44585	10.0965	17.2783	8.65431
383.132	3.03151	4.28196	4.72585	3.21745	2.15075	2.42815	4.29658	2.75457	2.4423	3.66152	2.95755	2.9771	2.61737	2.49946	4.21714	3.24196	1.93971	3.19377	1.53962	3.52599	3.06408	3.08685	3.83073	2.8534	1.48549	5.82562	3.21549	2.97833	1.82524	3.75756	2.6214	3.52542	2.88302	3.01349	2.90768	3.26303	1.76707	2.67524	3.47044	2.9615	2.08921	1.95579	1.95681	2.74818	4.60949	3.43433	2.0571	3.33695	1.87008
526.236	25.1173	25.2985	26.2086	27.9986	19.6474	22.5348	25.2344	27.0396	34.6419	28.7953	29.3979	29.7659	21.4181	24.6556	22.8443	27.7171	29.7545	25.2882	29.3181	29.7699	29.4874	26.0076	17.59	26.4173	20.6616	25.9756	30.2497	30.8452	18.2616	21.1435	38.7102	30.8398	30.6167	30.7329	33.4287	15.7778	29.9684	30.6157	26.4787	20.07	20.723	25.8406	29.3563	31.1375	29.826	26.0584	27.4687	30.1376	18.411
194.057	6.99782	8.07509	6.20643	7.46718	7.36237	11.0442	5.54662	7.38103	10.0522	8.33887	8.03593	8.51416	5.95045	0.548845	6.74051	13.3053	8.39934	9.49312	9.70946	10.1438	8.27236	7.47525	0.548845	8.62188	10.5653	10.0188	9.4323	8.64409	0.548845	8.02679	9.23098	9.1159	10.1452	9.82974	8.36943	5.48845	0.548845	8.07641	9.08136	8.09976	9.28316	7.55247	8.75194	9.18926	9.05227	7.47098	6.60752	7.8611	0.548845
695.468	17.5249	23.4006	18.0068	14.0572	16.8973	17.8225	9.97708	14.6283	17.0826	18.915	12.5768	12.9478	23.0675	9.28504	11.5931	14.2897	15.8076	16.0694	12.5392	13.6817	14.428	11.8951	9.99021	8.18779	24.7423	14.2838	14.223	16.0199	15.5472	9.60062	5.73996	12.6302	13.8083	8.1412	8.37101	9.48544	12.3392	11.1502	10.7315	10.2706	16.0584	8.60847	9.04054	6.21829	13.2863	10.0111	10.9922	11.437	13.7626
794.563	6.14204	7.86259	7.16947	0.237362	6.97168	9.16418	3.40715	5.49193	7.00037	7.88049	4.97805	4.48814	7.95633	3.05061	6.26105	9.96657	8.8808	9.46799	4.17778	7.34397	8.02181	5.33157	4.40945	3.22546	20.8899	9.40589	7.30043	5.53433	14.149	5.22507	2.73389	6.98053	6.3482	4.54475	0.237362	3.64699	5.52063	4.93317	6.7135	0.237362	8.84112	3.24086	4.81959	4.48861	6.60708	5.34966	0.237362	7.44551	6.33863
381.122	2.45129	3.2219	3.08718	2.42661	1.81478	2.28069	2.62426	1.90119	1.53439	2.66015	2.65417	2.81581	2.39656	1.77461	3.32208	1.80641	1.54903	2.27264	1.21596	1.84696	2.41563	1.82154	2.98706	2.33756	0.948088	2.94375	1.9641	2.38435	1.28614	2.31353	1.90384	2.75093	2.00885	2.18441	2.25148	3.50779	1.50249	1.80014	1.84971	1.54284	1.45639	1.3921	1.14489	2.21482	2.74043	2.07276	1.53787	1.98249	1.84963
898.428	6.96316	6.74806	4.26328	7.56202	5.54523	7.6767	5.47027	6.74246	4.46571	10.4491	3.68158	4.949	3.90899	3.62848	3.71074	4.51969	4.51986	4.77055	5.82243	4.71769	4.6973	6.1327	0.185038	2.77691	2.47539	3.01912	7.40228	6.09683	3.76142	2.5757	4.06291	5.91772	4.70617	3.30245	3.8133	3.54616	3.74987	4.29317	4.39112	4.04491	4.2637	6.30455	5.55706	5.42846	4.85355	4.61587	3.88232	2.80504	3.85093
185.104	22.5459	23.8413	19.7928	20.8006	20.4863	23.0447	21.702	21.0489	25.0693	25.3886	21.8927	21.9108	19.8822	21.0272	20.0131	23.7449	24.2698	22.6041	22.3795	23.4608	22.4099	20.4302	21.8082	19.2841	25.0839	22.6805	22.1969	22.6945	25.187	23.2675	23.4244	21.2876	22.7198	23.3944	19.0607	14.0987	22.2406	19.847	20.8705	21.9505	20.0744	21.0942	23.6806	21.2083	19.6704	20.2173	19.4966	18.596	19.1728
188.997	35.5844	34.9925	25.7225	36.6687	24.4241	50.6485	24.8056	39.3188	46.3205	37.0038	39.0158	34.3117	24.7233	35.1769	33.3616	42.6939	38.8677	39.5361	41.9854	41.4451	36.6304	43.3064	22.3908	36.7893	23.6523	32.0349	38.7738	37.6984	21.1371	34.198	44.2878	36.7663	38.05	37.5219	36.8731	24.9848	28.0087	34.7374	38.9624	36.5532	23.985	39.0007	42.6219	34.9233	32.5003	35.7567	35.4004	37.1549	23.3029
180.038	4.52427	5.2453	3.92361	5.02488	9.32843	6.04193	3.55638	5.14004	5.27656	5.97079	4.96593	5.33589	9.3757	0.355638	4.65333	6.07605	5.51602	5.05615	5.23589	5.99209	4.51218	4.89075	7.34049	4.70996	15.6343	5.53683	5.22042	5.85472	13.1017	4.31746	4.78519	5.23457	5.15514	5.59291	5.37715	7.32542	10.7655	5.39848	5.0665	4.56904	12.1643	4.33707	6.31421	5.74763	5.66559	4.83855	5.26458	4.53786	12.6502
181.036	12.9391	13.9724	13.7811	15.2209	8.18173	10.6657	10.1997	20.6447	16.1084	14.7707	13.4341	17.0862	9.04369	15.3464	7.55313	19.361	20.3679	16.3461	22.7272	17.4378	12.5554	14.8787	5.37475	13.5921	14.8791	13.4026	11.7024	16.5008	11.6808	15.3074	17.6442	10.1011	14.684	13.7582	20.544	6.29631	13.1835	18.517	11.6697	14.1058	10.3586	12.5706	17.4028	18.8666	16.4483	13.6446	13.6185	11.9275	9.67921
599.32	7.72815	10.2708	11.5687	10.5847	6.66775	8.98369	9.31027	12.7829	8.73076	10.9047	8.33676	7.70175	6.17426	8.21296	13.2997	9.39514	9.38988	7.80455	0.446212	10.1517	11.308	7.13281	0.446212	8.24702	6.60696	12.6927	8.2048	8.55187	8.29348	10.9158	5.89011	6.78706	9.34473	6.17502	8.07635	5.80999	5.34731	7.68109	10.9796	11.0097	5.14877	7.43696	6.05048	8.03203	9.36025	11.0442	10.583	10.6927	6.64236
465.3	15.9372	20.781	28.9256	19.2527	20.7684	18.3101	17.8049	21.7373	19.0811	20.5442	18.7864	17.8957	17.441	22.2442	20.9719	24.5848	25.3583	20.5867	29.4804	14.9842	21.9626	18.2205	13.4721	20.3409	17.4821	21.5823	15.6251	17.2196	24.3644	23.0655	22.5071	21.7581	27.28	20.8081	19.1627	20.2865	19.8054	27.1094	18.0555	28.4454	23.6727	24.8002	18.1715	22.4313	19.1475	27.1377	26.4928	18.2173	16.7416
136.016	16.0521	13.9348	12.2029	14.9013	12.8497	15.1648	10.0439	13.2245	15.4071	15.1793	15.8643	13.4009	12.9405	13.744	13.8176	13.5474	14.2983	14.3336	13.7951	14.8864	14.2239	15.811	11.0559	13.875	10.2919	12.9416	14.4342	13.6558	10.0869	13.6784	13.5115	15.2312	15.0297	15.2087	15.0218	10.7379	12.8603	14.5993	14.6439	14.7788	10.8545	15.4613	16.0129	14.2955	13.5235	14.1521	16.3506	13.859	11.8023
520.212	6.60491	6.78577	0.33352	7.37096	0.33352	6.76819	6.73098	0.33352	9.64667	5.90481	8.54691	7.78064	0.33352	6.84959	6.4215	8.38532	7.8971	7.04444	6.51994	9.37333	7.20238	6.67318	6.55959	8.81942	0.33352	8.08468	6.90211	7.90358	6.66567	6.3717	10.2041	0.33352	0.33352	0.33352	7.0539	7.49151	6.00724	7.46463	7.47358	5.81145	7.244	6.3061	6.13737	6.87175	9.12661	6.66393	7.38563	6.47903	0.33352
117.902	1.41238	1.43741	0.0902586	1.44856	0.943797	1.47088	1.30612	1.73461	1.64192	1.486	1.72263	1.40535	0.0902586	1.53245	1.32613	1.61534	1.58565	1.54304	1.46584	1.34769	1.44132	1.67424	0.0902586	1.48702	1.15118	1.36767	1.54005	1.43403	1.13902	1.44737	1.51961	1.27522	1.35081	1.59023	1.4026	0.0902586	1.1957	1.39886	1.31282	1.44337	1.35059	0.0902586	1.69915	1.25903	1.32992	1.4846	1.43374	1.29115	1.09684
273.047	1.73432	1.87132	3.03812	1.44693	5.05535	1.16504	1.68058	2.16926	0.989899	1.4624	1.09895	1.35497	5.81846	0.0646492	1.67802	1.09307	1.10964	1.36361	1.20558	1.17471	1.51376	1.41777	8.18823	0.739851	1.54967	2.19289	1.07158	1.14999	3.38319	1.26611	0.0646492	1.19986	1.18256	0.817522	0.825563	3.62043	1.8909	0.995652	0.995015	1.10136	3.74402	0.861374	0.0646492	0.897932	1.00099	0.986234	0.758748	1.14214	2.62088
333.098	1.61206	2.73335	2.80203	2.10838	1.36263	2.15137	1.97944	2.31903	2.05597	2.21138	2.32147	1.84019	1.58819	1.86842	2.73979	2.40566	1.83306	2.29245	2.17706	2.04375	2.24536	2.23333	2.01994	2.37209	1.29079	2.89724	1.99631	2.14027	1.15091	2.4843	2.20701	2.6097	2.11342	2.00819	2.36325	1.57005	1.34856	2.10427	2.30614	2.24332	1.91703	1.56359	1.65122	2.24415	3.14661	2.76915	1.90572	2.6066	1.25797
193.037	3.8154	4.1579	4.23699	0.318316	5.98165	5.09697	3.40309	4.69015	5.45002	0.318316	0.318316	4.73929	5.43362	0.318316	0.318316	6.76816	4.34536	5.15242	5.3595	4.68146	4.16166	0.318316	11.2802	0.318316	5.60766	5.31778	4.74956	4.54386	5.55053	4.35235	0.318316	4.52533	5.17521	4.76604	0.318316	6.15291	0.318316	0.318316	0.318316	0.318316	6.09433	3.66977	4.59727	5.06633	4.47675	3.56947	3.49459	0.318316	0.318316
257.055	3.92264	5.43133	6.64741	4.17152	4.11641	3.76183	5.36106	6.29163	4.18425	4.19975	4.68771	4.69387	4.61634	3.66831	4.06241	4.12604	4.86628	4.49471	4.99954	3.77434	4.57444	4.07541	5.55033	3.68871	3.76525	5.11577	3.90796	4.3806	5.29543	5.19821	4.51186	4.04598	3.98988	3.2083	3.4247	2.76216	3.25972	4.4042	3.10865	4.12989	4.24576	3.29708	4.0202	3.82903	4.00627	3.74662	3.07377	3.89999	3.05013
351.151	2.32152	2.72281	1.95397	1.77859	1.96302	2.76676	2.03247	2.04298	3.55203	2.23725	2.08823	2.18592	1.48423	2.05176	1.96977	3.93178	2.35087	2.18891	2.5898	2.75674	2.23074	2.26426	2.38062	1.73724	3.41011	3.5811	2.59037	2.04673	3.04124	2.49676	2.90567	2.53243	2.67692	2.02369	1.79465	1.78247	2.30073	2.43904	2.09219	1.99273	2.51216	1.39017	2.2892	2.48071	2.47038	2.05042	2.012	2.52078	1.80106
476.278	104.126	95.6171	114.851	80.3118	66.7141	82.4254	94.4524	97.7448	123.121	93.8414	52.9507	104.875	63.0075	49.2937	41.9418	97.6528	92.8791	70.9933	121.283	121.309	104.954	86.7017	50.9696	38.4947	74.1912	92.9961	95.212	92.8837	53.8905	79.5871	124.336	87.1099	111.957	105.463	71.8011	64.3488	97.8578	117.536	91.1704	74.607	75.0101	95.8202	168.518	103.467	100.869	84.8647	57.0337	82.436	44.2342
171.052	2.55534	2.5284	1.99797	2.7794	1.91969	3.03691	2.74271	3.91875	3.23368	2.75125	2.60366	3.02191	0.167688	3.59492	0.167688	2.89413	3.63141	3.32266	4.09507	3.5152	2.92459	3.73178	0.167688	3.57113	1.78141	2.44288	2.18108	2.7879	1.94052	2.94128	2.3303	2.27744	2.92006	2.76904	2.9945	0.167688	2.003	3.86231	3.01505	3.79204	1.67688	3.2404	2.68615	2.36698	2.77558	2.91566	2.92783	2.44125	1.74885
143.035	0.0726665	0.0726665	0.0726665	1.00099	0.0726665	1.17586	1.11798	1.19122	0.897197	1.13977	0.965879	0.870872	0.0726665	0.0726665	0.0726665	0.938225	1.10821	0.95939	1.02013	1.01143	0.971073	1.14139	2.21038	1.1225	1.71878	1.30875	1.07886	0.977606	1.72689	1.11004	0.928497	0.974539	1.22022	0.998919	1.07686	0.0726665	1.44411	1.11406	1.03045	1.1794	1.71814	0.80594	1.02975	1.01492	1.16946	1.15985	1.26599	0.984149	1.75336
719.468	8.57901	8.23608	4.55714	6.55776	7.53564	6.27849	4.01436	5.63443	5.69951	5.7976	6.06623	5.24138	7.46301	3.5322	4.85692	6.11668	5.38281	4.70592	4.82932	5.56846	5.62103	4.75598	4.12443	3.22637	7.12008	6.27237	4.85422	3.88754	6.75834	4.36592	0.260334	5.53311	5.716	0.260334	0.260334	4.33717	4.06889	4.59907	5.14715	5.0872	4.49319	3.49561	4.12624	3.27073	6.14896	3.59766	3.58534	4.58906	5.92247
183.017	7.40241	6.40473	7.62111	6.10601	4.82126	5.02805	6.43952	9.67735	6.3957	7.76201	5.99229	6.49703	6.65282	7.72072	6.18727	6.60613	7.3785	6.68839	8.69633	7.12877	7.29122	6.11771	7.31951	7.04268	5.60144	6.50619	5.53716	6.90463	4.98137	6.85109	6.33744	5.44382	9.41715	5.53147	7.7558	5.53274	0.37794	8.68364	6.03134	6.62592	5.50328	6.40775	7.43062	7.71578	7.95285	6.3358	7.32692	7.74977	4.61774
452.279	38.0878	27.6303	31.9487	36.8652	27.8463	33.8892	24.9391	34.5152	32.5776	25.5834	16.3435	18.1164	21.5393	21.4432	24.5712	36.161	43.56	19.4484	20.9763	41.9205	34.2993	36.9918	12.4217	23.5294	21.683	30.6537	29.2709	31.3367	20.5859	38.138	17.4235	22.0046	31.1305	29.792	20.7375	1.02521	18.2628	24.5288	44.7877	36.375	17.958	22.3308	40.5685	24.6889	32.1567	25.8852	28.2644	44.7293	17.2071
295.111	1.00511	0.987469	0.994892	1.02387	0.0666121	1.17948	1.13931	1.00125	1.17349	1.27332	1.0298	1.11057	1.20931	0.0666121	0.937442	1.26217	1.28427	1.14509	1.67249	0.842808	1.0192	0.922382	1.24987	0.832737	0.990915	1.07373	1.24341	0.95008	1.22406	0.833784	0.995402	1.04405	0.850085	1.04868	0.0666121	0.0666121	1.23231	0.95695	0.747336	0.0666121	1.04397	0.858472	1.25144	0.893833	0.911191	0.896176	0.817629	0.984304	1.12421
363.152	0.553894	0.732711	0.0510735	0.686167	0.874419	0.910047	0.0510735	0.829671	0.805849	0.720208	0.734832	0.632609	0.755465	0.731128	0.617155	0.944322	0.742859	0.744071	0.651687	0.811379	0.548928	0.771876	0.859509	0.651086	1.25956	0.912491	0.844573	0.75063	1.05426	0.582191	0.942264	0.943736	0.903737	0.793894	0.683411	1.29231	0.899948	0.835785	0.667905	0.612364	0.755807	0.520715	0.0510735	0.903985	0.858197	0.589608	0.660526	0.799129	0.776605
138.02	60.7985	50.0993	53.8094	60.2214	41.5256	51.429	42.6854	62.441	55.4929	56.2177	62.4547	53.9881	38.9902	59.1507	57.1945	39.4506	48.0216	51.7492	52.3519	47.383	52.9788	64.1098	44.0488	52.705	14.113	38.342	58.3738	61.2286	21.1339	50.1703	51.4697	59.9749	62.8112	60.0792	64.4409	49.676	43.9987	65.8678	70.2126	68.6795	30.7221	75.0165	73.7425	57.775	56.0016	68.0052	79.945	74.0342	43.0685
368.189	0.0584752	1.07175	0.809748	0.768976	0.649744	1.05813	0.891657	0.84641	1.201	1.01342	0.584752	0.0584752	0.0584752	0.753133	0.702494	1.23691	1.01856	0.917968	1.05602	1.01198	0.866275	0.707183	1.0281	0.922683	1.06909	1.19406	0.970528	0.743087	1.27657	0.991503	0.972145	0.908812	0.935076	1.15364	0.68149	0.0584752	0.7883	0.824484	0.776416	0.944525	0.876498	0.636569	1.17788	0.0584752	0.967349	0.684	0.623621	0.797197	0.0584752
179.037	3.83306	4.28428	4.5665	3.69181	7.33771	4.20705	4.17094	3.7772	3.91996	4.51825	3.87098	3.95492	7.81803	0.299181	3.4178	4.94494	3.65733	4.39037	3.94148	4.13281	3.91398	3.5176	7.15967	3.48481	13.1236	5.38565	4.10269	5.10258	9.74083	4.66639	3.65484	4.46185	3.87637	4.07333	4.0159	5.63752	7.91493	3.94151	3.7036	4.31731	10.541	3.30375	4.26932	5.23991	5.39439	4.01233	4.05559	4.16345	10.2223
325.158	1.61725	1.84159	1.82728	1.66728	1.38439	1.73409	2.28122	1.79254	4.0732	2.41101	10.7521	5.90754	1.55337	4.46265	3.23025	4.10626	5.39735	6.0078	1.97019	5.9167	4.88843	4.12199	2.42247	7.88471	4.43061	3.21841	4.91457	4.10959	3.26136	3.86896	12.8983	3.02793	4.06401	11.627	7.18349	0.138439	3.53037	4.40804	2.54641	2.58655	1.77823	2.82229	7.58589	5.94095	2.61275	4.03308	2.65464	2.41384	2.15859
150.022	1.52947	2.07844	2.43572	2.29067	1.67449	1.97606	1.92693	3.51792	2.37597	2.65812	2.24198	2.04767	0.131408	2.73493	1.78005	2.9842	3.10541	3.50705	4.34109	1.99143	2.30875	2.72422	0.131408	2.30188	2.09459	2.44269	2.00083	1.9996	1.78908	2.26647	2.08722	1.60017	2.35608	1.96974	2.29066	0.131408	1.6857	1.88629	2.35055	2.1906	2.18992	1.78822	2.13511	2.76748	2.41881	2.06913	2.31105	1.94458	1.63124
311.152	1.42569	0.814423	0.0697048	1.11846	0.0697048	1.23843	0.969617	0.0697048	3.98572	1.40742	12.7822	6.46086	0.0697048	4.93327	3.69438	2.93075	5.75427	6.81065	0.0697048	7.58096	4.24216	3.86322	0.0697048	8.96458	3.01561	2.20674	5.25456	3.5872	2.00471	3.62553	15.3372	2.61257	4.30868	14.3977	8.16429	0.0697048	3.21862	4.27665	2.16834	2.2183	0.0697048	2.60468	9.04959	7.21055	1.54058	4.44519	2.51678	1.41165	1.88876
432.576	1.94142	1.50966	2.39818	3.02746	1.62722	0.816895	5.15873	2.3279	1.65746	1.46406	2.30901	3.26502	1.59357	2.8991	2.53373	0.875915	1.68213	1.81617	1.68214	1.18333	1.90466	2.64071	2.33749	3.08402	0.813677	0.810317	2.23966	2.34573	1.07865	1.73178	2.93245	2.45943	2.2207	2.45137	3.44935	2.34942	2.25819	3.80089	2.86981	2.80491	1.37	3.65043	3.17217	3.78302	2.39736	3.37546	4.21683	3.48313	2.13116
582.738	8.84914	0.30724	6.26804	8.87489	9.4754	0.30724	12.4759	5.11416	8.33031	6.14028	11.7215	12.3721	9.95732	9.04403	9.48041	0.30724	7.83532	8.24708	7.27632	6.66353	8.62937	11.034	9.32953	11.2863	0.30724	0.30724	10.5907	7.33267	5.3812	7.14835	10.7986	7.6229	8.48097	10.0864	19.4512	12.7678	12.5024	11.5455	10.0826	9.81211	6.61098	17.1656	10.9174	11.1644	7.34054	7.68378	21.9852	13.0088	12.1922
135.008	2.49584	2.91024	2.51597	2.39141	0.179041	2.70036	0.179041	3.06007	2.62288	2.86485	3.19988	2.42477	0.179041	3.04591	2.3539	3.41891	3.67095	2.79176	3.52002	3.90766	2.69862	3.25292	1.92432	3.92267	0.179041	0.179041	2.61587	2.44185	2.29403	3.33372	3.65678	2.58359	2.72186	4.07457	3.39159	1.92518	0.179041	3.26972	2.87223	3.22058	2.20293	2.68872	3.20689	3.28123	2.70091	3.72167	2.8454	2.70782	0.179041
142.046	2.81646	2.96845	2.88344	2.94193	2.64073	2.53718	3.48563	2.74063	2.66262	3.06998	2.6337	2.93726	2.84635	2.80663	2.63173	2.47409	3.05326	2.78061	3.04879	2.6737	3.20606	2.26213	3.33121	3.13513	2.61293	2.78908	2.74064	2.76654	2.66633	3.04501	2.41403	2.553	2.83881	2.68856	3.01246	2.08233	2.59396	3.14681	2.80496	2.86174	2.37389	2.81506	2.93571	2.64564	2.76209	3.08283	2.77664	2.75684	3.11708
329.186	2.41258	2.05328	1.90294	2.08968	1.84224	2.31432	1.87823	2.31844	2.22467	2.01992	2.40336	2.10017	1.59894	2.54641	2.37205	1.89615	1.63693	2.09891	2.47943	2.71238	2.4909	1.94266	1.84505	1.62256	1.4378	1.59656	2.28611	1.99877	1.57266	2.23713	1.90707	2.15124	2.34606	2.09967	2.04954	1.58356	1.61931	1.7984	2.522	2.37298	2.18603	2.32072	3.09177	2.10906	2.14455	2.10577	2.16868	2.69437	2.02093
205.011	6.21224	7.28642	0.41779	6.27891	6.47125	10.4704	5.0534	6.49683	8.53828	6.26721	5.33278	5.74327	6.41703	7.77537	0.41779	14.078	8.67208	6.66505	10.7486	7.25405	7.67721	6.04201	4.1779	6.37679	12.2545	8.56361	6.53875	6.28228	9.77411	6.04847	5.38863	6.06889	6.33766	5.27326	4.56515	4.20683	5.54584	5.43837	7.70441	6.60374	7.5529	5.95789	6.21499	5.77035	5.74907	4.82242	5.05172	6.4327	5.78624
328.175	1.78328	1.58554	1.30965	1.34334	0.96345	1.69821	1.16658	1.45904	1.54825	1.38406	1.48421	1.58725	1.48139	1.45127	0.942309	1.30487	1.49238	1.64651	1.75138	1.60143	1.58363	1.54465	1.36998	1.06465	1.09372	1.30495	1.3863	1.39222	0.857477	1.48031	1.26039	1.42481	1.48909	1.26837	1.1291	0.0857477	1.44675	1.04155	1.6773	1.61179	1.0707	1.46985	1.52192	1.35404	1.30011	1.58759	1.30008	1.77303	1.20512
903.364	5.34794	5.31307	3.53108	5.40118	4.34007	4.71014	4.35401	5.52616	4.25862	5.33188	2.53962	3.67495	3.39996	2.23247	4.65183	0.188468	2.28752	4.01497	3.06117	4.55081	3.15438	4.80623	2.34016	0.188468	0.188468	2.17118	3.95297	5.1885	0.188468	2.82245	2.81049	4.15356	3.96307	3.15934	3.01131	0.188468	2.62727	3.33253	3.18178	2.75762	2.70585	4.75813	4.11007	3.24813	3.71746	3.98815	4.08708	0.188468	0.188468
132.024	6.62898	5.72353	5.41236	7.21862	34.7218	6.51193	4.32885	7.1046	4.04691	0.277391	6.32458	6.5738	40.521	4.97603	5.79844	5.21838	5.46771	6.49463	8.89168	6.71993	5.67369	8.81684	31.4429	7.94746	36.0182	5.12919	3.52472	5.0068	36.9076	6.9569	3.77534	4.83891	5.5484	7.90141	5.83164	23.7564	22.7963	5.71183	5.30864	0.277391	38.3192	5.91632	5.7798	0.277391	5.72587	7.98491	5.37865	6.35856	27.3951
203.015	19.1647	21.9222	15.1552	21.9073	20.8709	33.0728	14.4249	21.4692	24.3005	21.8265	17.803	17.5474	20.5828	22.2152	16.3121	45.7427	27.055	20.033	37.5643	24.4309	23.7118	18.8546	11.8955	20.6223	40.543	30.2176	19.482	19.3629	29.4976	20.5341	17.7126	19.4202	20.2453	16.8783	15.6383	11.6841	17.5855	17.2858	24.5194	22.9055	22.7716	17.6076	19.7716	17.3673	18.1816	16.2625	14.7265	20.264	18.7088
316.166	0.857997	0.907711	0.863095	1.09538	1.02272	1.15388	0.049571	1.19064	1.00289	0.781275	0.97389	1.08334	1.01735	1.40173	0.862013	1.27502	0.839199	1.12567	1.05102	1.12989	1.34614	1.06611	0.049571	1.33052	1.2051	1.06613	0.971214	1.0468	1.00607	0.88071	0.922487	1.19578	1.01588	1.06551	1.22657	0.049571	1.04515	1.07628	1.11536	1.08084	1.07674	1.07035	0.943825	1.14484	0.905025	0.843406	1.1726	0.966308	1.05873
348.668	1.06104	0.948197	1.28389	1.18723	0.919935	0.0485639	3.01575	1.24996	0.86555	0.943335	0.84318	1.22895	1.21148	1.06254	1.08111	0.0485639	0.852143	1.08556	1.07477	0.791995	0.850959	0.855397	1.22116	1.09912	0.0485639	0.0485639	0.986976	0.918803	0.732682	0.896445	1.04522	1.00076	0.890552	0.984989	1.15521	3.18751	1.24204	1.20757	1.15513	1.21042	1.02364	0.986883	0.815341	1.08602	0.932071	0.830709	1.20535	1.18812	0.966573
173.007	2.17089	0.138277	5.88434	1.64229	2.85628	0.138277	2.14739	2.99428	3.04804	0.138277	2.03282	0.138277	0.138277	0.138277	3.0526	6.04345	0.138277	2.8303	2.54304	2.18666	2.2749	2.1397	2.86157	3.30352	2.38499	2.50503	2.19962	3.04109	2.17543	2.79238	0.138277	5.65071	1.93876	3.31624	2.34792	0.138277	2.02913	3.27484	1.83637	1.83756	2.84832	2.35926	1.8234	4.15407	2.88514	2.05268	0.138277	3.78362	2.40581
242.924	3.86788	3.07295	2.38174	2.91778	2.17831	4.46739	2.07096	2.30749	1.68188	4.80402	5.2315	4.87085	3.86589	4.8216	3.98538	2.29938	1.97086	3.33218	1.69815	3.03864	2.15379	2.57271	0.0588494	3.46695	1.46891	1.65849	2.60297	3.1879	1.37985	2.20035	2.41205	3.40594	1.77829	2.46617	2.0661	8.13123	1.64375	1.21393	1.47976	1.41635	0.0588494	2.34822	1.77962	1.91693	1.17203	1.11301	2.54955	1.18794	1.66097
276.157	1.78288	1.49722	1.3131	1.46563	1.32709	1.53756	1.1186	1.57029	1.23492	1.30476	1.72476	1.48291	1.47968	1.80975	1.37216	1.09704	1.45673	1.33861	1.65821	1.59178	1.40242	1.46645	0.0729485	1.66019	0.0729485	0.850028	1.70026	1.56575	0.0729485	1.28135	1.45042	1.88529	1.45535	1.49221	1.46602	0.0729485	1.32828	1.11151	1.38262	1.49422	1.16211	1.37975	1.54147	1.31403	1.2575	1.32974	1.25058	1.37924	1.08356
103.006	2.73615	2.12559	2.01398	2.17312	2.25977	1.95592	1.70324	2.37625	1.83014	2.35829	1.67893	2.07301	1.70068	1.5851	2.02634	2.09077	2.46073	2.4703	2.10633	2.18494	1.94575	2.31472	3.06927	2.30698	1.70443	1.69842	2.2105	1.96247	1.47282	2.07516	1.86217	2.30466	2.3331	1.98867	2.35706	1.85791	1.82289	2.40524	2.01442	2.37424	1.70428	2.51886	2.51758	2.52288	2.09491	2.64315	2.93615	2.29231	1.86256
473.289	111.098	114.541	117.771	112.016	97.7068	71.935	99.3941	155.046	101.267	93.5535	90.6093	171.446	95.4839	152.106	86.6048	107.841	100.96	83.8983	210.777	99.8327	135.628	100.024	212.296	154.303	56.4488	78.6644	72.3658	95.6821	107.464	105.564	143.497	127.356	112.223	99.6898	135.591	213.977	225.222	161.92	146.117	144.648	196.587	168.896	75.0008	84.1079	86.6487	103.899	157.846	136.562	164.515
153.022	767.778	787.738	700.656	742.838	705.222	848.473	618.713	809.874	687.899	711.494	766.053	706.235	764.548	646.749	736.779	682.993	705.757	744.961	806.465	739.551	695.928	688.057	693.911	682.265	634.575	701.457	693.521	691.628	611.939	681.172	695.485	738.088	717.004	724.802	727.54	825.089	644.463	643.336	718.306	720.916	747.451	737.562	668.502	640.171	629.964	690.749	740.762	675.723	674.552
905.369	5.89437	5.01578	3.37064	6.95678	5.56362	5.67788	4.85276	6.06499	4.9933	4.83949	2.65451	3.79296	3.40063	2.23575	5.02979	2.4246	2.62067	5.01266	2.76309	4.15057	3.49088	4.61638	0.198957	2.84466	0.198957	3.06373	4.75233	4.79783	2.0319	2.71919	2.72129	4.0557	3.76993	3.35343	3.81832	0.198957	2.48287	3.12877	3.54173	3.49631	2.36085	4.20667	4.5423	3.5489	4.14841	4.23491	4.38811	2.74882	0.198957
[truncated: 225 more columns]
