# Supplementary material for: Machine Learning of Serum Metabolic Patterns Encodes Asymptomatic SARS-CoV-2 Infection
Source: Front Chem. 2021 Oct 1;9:746134. doi: 10.3389/fchem.2021.746134 (PMC8517325; doi:10.3389/fchem.2021.746134)
Supplement: Supplementary file 3 [file Table1.XLSX]

## Sheet: 219 selected features
Supplementary Data 1. Selected 219 features with relative mass spectrometric intensities normalized by total ion current in each sample
m/z	COVID-19	COVID-19	COVID-19	COVID-19	COVID-19	COVID-19	COVID-19	COVID-19	COVID-19	COVID-19	COVID-19	COVID-19	COVID-19	COVID-19	COVID-19	COVID-19	COVID-19	COVID-19	COVID-19	COVID-19	COVID-19	COVID-19	COVID-19	COVID-19	COVID-19	COVID-19	COVID-19	COVID-19	COVID-19	COVID-19	COVID-19	COVID-19	COVID-19	COVID-19	COVID-19	COVID-19	COVID-19	COVID-19	COVID-19	COVID-19	COVID-19	COVID-19	COVID-19	COVID-19	COVID-19	COVID-19	COVID-19	COVID-19	COVID-19
593.475	5.04464	11.3351	15.6474	14.3866	16.2177	8.71916	11.5266	8.41919	13.7632	5.97889	0.504464	6.41611	15.1656	19.7511	13.2367	15.8254	11.9559	11.3593	26.3749	6.60866	16.7878	11.8088	25.029	11.2565	13.0788	21.3243	8.19673	11.5306	17.4513	11.4836	13.7868	9.62917	16.6316	28.7885	0.504464	9.2466	20.6108	12.0372	9.80516	17.2999	16.5597	8.65223	10.5666	17.9186	12.7558	9.53955	9.22175	12.7203	17.8918
591.43	0.292304	5.19412	7.9718	6.12679	10.9876	0.292304	0.292304	6.71439	6.71452	4.87652	0.292304	7.00005	10.4597	7.13204	6.29095	9.64609	7.09393	5.50712	10.0991	0.292304	5.35412	6.51877	15.2591	7.66042	8.47912	8.54625	6.21682	6.97199	10.6702	6.83667	6.89374	0.292304	6.39471	8.54634	0.292304	10.4128	20.124	5.71129	5.25772	7.41403	12.0624	6.23543	9.22877	9.95011	6.43867	5.04385	0.292304	6.14207	6.35382
595.493	6.81111	9.13171	23.3939	13.8119	8.54404	8.49821	9.45237	6.98842	9.53939	0.436679	0.436679	0.436679	9.04697	20.4878	12.1353	5.69062	9.34731	7.94914	34.7966	4.9979	18.0148	6.07826	11.6714	10.361	9.28456	22.1491	5.93573	5.32759	8.43149	10.3443	7.83598	0.436679	13.1462	28.682	0.436679	0.436679	9.88385	7.20958	8.0278	13.5609	6.49714	12.5684	10.6518	14.2164	8.91958	8.91295	8.36068	9.26039	21.2709
541.28	11.6891	8.03858	10.3085	5.40287	6.14936	6.15375	0.294564	10.2764	9.37374	9.10925	10.1251	8.08307	6.05678	11.2477	7.77564	9.42954	8.70308	8.08755	8.06268	9.2898	6.39444	0.294564	0.294564	8.95497	6.12286	7.23367	7.81607	11.1999	0.294564	5.99042	6.57099	8.33472	9.7063	7.46854	8.18531	0.294564	6.82095	6.81465	6.21821	7.05139	6.39087	7.1912	7.21474	9.57753	12.0689	6.89372	11.6248	8.61197	6.42096
457.242	18.494	27.8047	33.1225	30.6889	0.676811	17.7562	29.4421	16.5164	20.8832	23.2324	23.0479	34.1171	10.5352	26.9976	18.6912	42.9318	35.5389	22.2028	40.2098	27.1916	32.3596	20.7373	9.52086	25.6034	8.67616	35.7911	14.5832	25.1747	7.59856	24.8348	14.2105	21.4793	25.8451	22.9962	23.3592	8.39744	9.64701	32.8018	27.5804	31.4396	7.50359	22.7524	17.0006	19.5638	31.9716	17.9058	20.141	30.6485	9.73129
714.51	16.2043	14.7278	14.109	21.3737	35.4643	37.177	20.5642	21.9929	24.7955	23.6911	6.8814	8.85006	17.4348	8.24972	15.4916	10.4266	12.4467	17.9079	8.80975	31.0761	13.4435	29.1495	7.60991	9.86615	17.4049	12.8406	41.6566	26.2264	18.3456	17.8977	18.5218	22.1191	18.3227	19.5559	10.6468	7.36941	22.4733	11.1605	27.0099	14.4775	28.1579	7.28217	31.899	16.3154	31.1645	41.8755	21.6595	17.4763	7.30877
146.04	12.4706	11.0089	11.4801	17.6204	7.38327	12.1867	8.03368	12.2325	13.2202	9.86007	11.5826	16.2414	8.2065	18.5582	22.9312	15.4859	19.1268	16.977	34.6562	16.3087	21.0327	21.6424	5.93042	20.1875	5.60835	23.8519	8.32804	11.5984	9.60471	27.9235	8.76603	9.85707	11.3815	16.4138	11.6769	4.02039	4.89044	11.5078	21.7359	25.9149	7.88332	11.6329	11.877	10.4506	13.358	21.5886	10.1534	19.0806	5.3702
537.415	7.17535	10.1449	6.74416	6.96859	9.07676	0.385123	6.50818	10.4936	9.69575	0.385123	0.385123	6.52574	12.2845	12.9473	9.83924	9.92007	12.0614	10.4728	19.6518	0.385123	9.5305	8.81712	12.7616	7.50048	10.4644	14.4967	6.82299	8.07483	12.1132	14.6508	12.9322	7.40043	17.1218	13.9801	0.385123	7.67893	11.8574	9.3241	6.71895	14.3216	13.4091	8.42777	9.28699	14.6818	8.89199	10.8304	7.29888	9.82024	13.5384
742.539	86.6145	92.0916	64.9573	106.117	155.124	190.14	89.8221	88.5203	133.204	152.956	37.3232	47.2253	100.245	33.9243	67.4213	89.4958	64.4195	95.5917	56.2876	142.04	78.5525	127.941	47.9179	38.9148	168.753	117.539	188.822	137.055	158.173	89.9081	89.4851	95.5606	88.2584	92.8725	54.596	35.7648	98.5294	57.7583	130.89	87.1699	156.64	41.7048	146.303	85.0366	153.479	185.091	94.0668	94.3277	43.4332
740.519	14.6645	16.5991	13.6797	11.8482	23.209	21.7667	15.3562	16.1978	26.7387	24.2396	7.43856	7.22504	15.508	6.05217	7.95334	11.171	14.2589	14.8434	9.2401	20.6728	9.81546	14.3483	7.99549	7.87047	16.467	8.58125	32.9116	21.6454	10.9579	9.91652	18.1975	20.2709	17.5257	16.1987	10.4027	9.04148	17.8178	11.7558	20.5019	15.6042	24.7579	6.87036	24.4288	12.4852	25.8371	32.2378	19.1457	12.3157	5.34968
186.98	9.11069	7.49125	5.82298	7.97788	4.34052	12.442	7.27522	8.92326	14.6258	9.16051	8.98616	8.24391	0.434052	8.61224	7.59781	9.37801	10.1091	9.20616	10.0375	9.05629	8.32443	10.0666	0.434052	9.16378	0.434052	9.46919	8.84642	9.01497	0.434052	8.63433	10.6128	9.01214	8.86173	10.0388	9.69969	4.52208	6.59672	8.27425	7.97852	7.94562	0.434052	9.64276	11.446	8.70125	7.75621	7.80403	10.737	8.16425	0.434052
573.443	5.26663	0.302843	7.82224	7.35666	10.4141	0.302843	5.70178	0.302843	6.88908	5.39985	0.302843	0.302843	10.2951	6.25681	6.99768	7.65247	6.63333	8.56411	6.02835	0.302843	5.93417	7.05103	12.0352	0.302843	6.55291	7.05464	5.03336	7.67288	11.2474	5.23917	8.0056	5.64949	0.302843	8.81595	0.302843	8.11209	12.1706	6.33472	5.61386	9.52916	10.7873	7.24627	5.39684	9.42833	6.36177	8.02334	5.55205	5.29137	8.77979
148.027	2.22038	2.2403	2.56229	1.80391	1.59611	1.75894	2.02776	2.24784	2.25879	2.40529	2.4224	2.19583	2.16081	3.67976	2.4803	2.98581	3.21049	2.13886	3.423	2.13113	2.0473	1.99207	0.128105	1.82924	1.69788	2.44287	1.66816	2.04419	1.49826	2.52274	1.69689	1.80768	2.25016	1.70767	1.69553	0.128105	1.36614	2.31235	2.15858	2.71106	2.07218	1.55022	2.37721	2.31259	1.60568	2.04228	2.9459	1.87754	1.28105
725.513	40.9688	45.3817	24.7156	55.3428	38.2705	67.9958	23.1221	45.0824	47.9837	54.8925	21.3526	33.909	33.9726	17.6823	37.4492	38.6191	34.6535	32.9344	33.8594	43.727	47.1717	51.0787	8.70819	19.2295	31.322	40.7863	58.0379	42.4531	24.2141	28.96	20.8948	39.2008	33.8727	26.1043	27.8681	17.4794	18.9874	35.7014	37.0901	27.1143	26.1269	34.1771	33.997	30.9317	47.4233	47.194	31.4438	32.0538	18.4823
319.099	0.806361	0.0604573	2.87088	0.949048	0.0604573	1.18785	0.704456	0.805754	0.907625	0.836438	0.989846	0.944998	0.0604573	0.0604573	0.799624	4.65117	4.04369	1.01681	0.994441	1.20333	0.749505	1.0536	0.0604573	0.769645	0.0604573	0.996371	0.852719	0.880007	0.0604573	0.875647	1.05859	1.2433	0.706316	0.918897	1.00762	0.0604573	0.0604573	0.958801	0.928551	1.13994	0.0604573	0.832033	0.972826	1.05534	0.871542	0.786965	0.761373	0.789125	0.0604573
539.428	0.264821	12.028	12.4519	5.68412	6.65278	5.02993	7.38755	9.21923	6.71387	0.264821	0.264821	5.61416	9.99358	17.4093	5.68713	6.90233	10.9124	7.28299	20.7104	0.264821	8.67188	0.264821	11.6434	9.77865	9.51139	13.795	0.264821	0.264821	7.65898	13.0714	7.87519	0.264821	16.5189	10.4993	0.264821	0.264821	6.51089	10.4048	6.90476	9.74608	7.30984	9.46481	10.3138	11.5319	7.66616	8.19023	7.06044	7.39382	13.1079
557.453	0.390311	6.56302	10.8889	7.64433	11.8495	0.390311	5.54959	6.35855	6.29204	0.390311	5.80811	0.390311	6.96132	5.60606	8.71165	9.99435	7.85237	11.4039	8.18447	0.390311	7.70151	8.77608	14.0865	0.390311	5.23003	6.73032	0.390311	10.9584	11.1501	6.74652	11.6871	8.71289	9.81614	11.0182	5.93561	0.390311	7.84718	7.32933	9.72573	10.9132	7.17033	8.39379	8.55665	11.4983	6.66588	10.1399	7.20419	6.27455	6.82034
738.505	16.3013	18.6817	15.9893	16.6544	23.6819	24.198	15.4236	15.0033	21.0963	17.7945	9.63484	9.69688	19.1143	8.67858	12.0281	12.8945	19.8095	17.9733	9.47875	24.4449	15.4615	21.7831	8.87938	11.4781	19.8798	14.2115	25.8301	20.7182	15.8439	14.2265	11.9515	15.6072	14.6061	18.2262	9.13482	9.15077	21.7635	13.5265	22.1455	16.1444	26.7434	6.58898	21.7408	10.6458	25.0885	24.5509	20.0543	20.9771	11.9171
337.12	7.24756	7.10182	5.63989	7.69469	4.54307	11.4816	5.53962	6.49285	10.4494	8.13736	7.69719	7.82226	4.3089	7.05129	6.33315	10.2574	7.32432	7.2236	7.17285	8.49552	7.36517	8.79451	4.77748	8.30186	5.30904	8.68421	8.34004	7.48756	0.405841	6.06123	8.79488	9.65228	8.16759	9.19523	7.71657	5.55956	5.97437	7.39769	7.28744	6.29646	6.1281	7.05442	7.84811	8.22838	7.33755	6.00236	6.79309	6.63155	4.05841
124.009	11.6653	11.6072	15.303	12.47	7.80862	10.6423	10.7335	11.699	11.6201	10.5798	10.5824	11.5689	6.59468	13.986	11.9202	14.4029	15.3013	12.0517	16.57	11.2412	11.9639	11.3643	0.422085	12.1639	4.22085	13.6642	10.3819	11.3977	0.422085	13.4257	7.43086	9.20153	16.0747	11.1898	11.6679	4.87603	6.10548	12.7751	14.1944	15.5166	5.7165	9.71636	8.69224	14.2093	17.1059	11.9337	0.422085	13.6458	5.74645
369.177	1.15095	0.64825	1.27684	0.723921	1.14233	0.715455	0.59503	0.612994	1.36985	0.856543	0.961781	0.901892	1.07183	0.82555	0.916225	1.00861	1.17388	1.2995	0.79187	0.833165	0.677795	0.610157	0.0586167	0.0586167	0.978137	0.915834	0.7933	0.879911	0.850279	1.37571	1.2532	0.754686	1.32802	0.86797	1.0512	0.0586167	0.809398	0.678501	1.09627	0.699886	0.942975	0.642512	0.657354	1.70938	0.917495	0.703113	0.0586167	1.63226	0.701661
716.527	3.50301	4.55448	6.67691	6.00955	0.183173	8.36713	5.88713	6.68681	5.13572	6.04684	0.183173	3.44603	4.59188	3.18964	7.44698	4.3159	9.24023	5.71677	3.07419	5.42615	5.66315	5.88782	3.35623	3.84796	4.58852	3.68792	8.10132	5.94757	6.41739	5.7523	0.183173	6.27773	10.2447	7.29592	0.183173	4.09313	5.93439	3.61808	9.33408	5.22306	0.183173	0.183173	5.51387	3.93155	6.37879	9.1597	8.21814	6.37294	0.183173
342.131	11.6791	12.0239	11.971	12.6676	10.5734	12.2665	10.1104	11.3514	13.9844	12.5959	10.7892	12.7003	8.15032	11.6505	12.0249	12.9706	10.9788	11.7675	12.0145	13.0148	11.4063	11.5947	9.69749	10.862	9.54089	12.5081	14.4687	12.4435	8.88377	9.51964	14.7897	12.75	12.6504	12.7257	10.5489	6.99948	12.5602	12.1903	11.0724	8.43545	9.26775	12.2025	14.0767	12.8722	11.554	9.55965	10.3438	9.85989	8.13514
223.082	14.0919	15.2033	12.2527	16.085	1.1572	17.8919	16.3367	16.457	20.5368	18.0086	15.8942	17.3733	14.8391	14.7693	12.9102	1.1572	19.0505	15.8256	21.5796	17.4494	17.8398	16.4158	14.9439	15.5904	1.1572	15.9859	1.1572	17.2236	1.1572	15.4218	20.3137	15.5954	16.0021	15.0574	14.1935	1.1572	18.8128	1.1572	14.8896	1.1572	17.3306	16.3188	18.9929	16.0172	1.1572	13.5457	13.2606	1.1572	14.9646
766.54	51.5986	64.1421	54.1235	52.9258	80.3982	91.2238	42.0583	39.3714	62.552	59.1359	38.5312	25.2772	68.3466	24.5393	45.5545	57.8079	68.955	53.3121	25.4595	70.5966	62.0485	64.6704	34.2146	39.9919	97.2837	72.228	71.074	73.5232	84.9751	48.5075	26.3161	41.6598	44.5889	50.7677	26.0824	26.3151	68.4214	31.6476	75.7881	66.4053	78.8316	21.3852	61.6108	33.5933	73.5987	64.8461	50.9862	79.127	55.278
857.514	6.84759	10.1304	20.4014	12.632	6.89184	16.3796	10.1511	16.0809	12.495	15.2826	7.93632	9.79857	10.6244	12.0195	12.2605	11.3822	20.9663	10.8634	5.47591	12.4132	18.8763	12.1099	2.50101	8.52879	10.527	9.5773	16.5068	12.0222	10.2787	13.6675	5.78091	12.8099	20.1218	11.2602	6.98446	6.73138	7.01149	8.15012	13.2205	9.68899	8.70261	7.71703	5.92339	7.1748	9.74691	21.0849	12.3554	9.72287	5.48264
320.11	1.46997	1.7439	1.3661	1.75023	1.2378	2.0675	1.63241	1.60584	2.00491	1.80503	1.8124	1.73727	1.21043	1.91449	1.23965	2.69704	1.57887	1.7224	1.84597	2.11079	1.65568	1.88661	1.33144	1.58797	1.64419	2.19155	2.09095	2.19393	1.38707	1.63488	1.97158	1.83246	2.02316	1.67789	1.6413	1.29978	1.60992	1.70922	1.61517	1.44958	1.71261	1.52435	1.82707	1.83538	1.82173	1.48382	1.44238	1.71193	1.43391
298.076	0.862957	0.790223	1.07895	0.907735	0.0717823	1.13118	0.746383	0.92754	0.934033	0.883498	0.799218	1.05979	0.0717823	1.06465	1.06249	1.58099	1.00253	1.75676	1.07607	1.08853	0.847466	0.799306	0.0717823	0.870615	0.0717823	1.34257	0.741609	0.84015	0.0717823	0.884002	0.832765	1.08185	1.15094	0.832588	0.962756	0.0717823	0.0717823	1.0025	1.07851	0.847114	0.0717823	1.21761	0.907606	1.3169	1.18998	0.84478	0.834273	0.847833	0.0717823
435.25	1.4223	1.18037	1.09508	1.16713	0.81498	1.67412	0.0495149	1.03313	1.35997	1.05293	0.708269	0.829287	0.766642	1.40298	1.12746	2.10794	1.64222	0.976778	1.54017	1.32338	1.31971	1.02293	0.0495149	1.03569	0.685647	2.52364	1.20008	1.04802	0.495149	1.34266	0.0495149	1.21681	1.41875	1.10604	0.936477	0.790889	0.0495149	0.959874	1.93209	1.52585	0.750823	0.876514	1.09298	1.23755	1.17167	0.80497	0.0495149	1.39955	0.637539
104.034	2.27077	2.75124	2.2529	2.88009	1.09587	1.93696	1.83907	2.69674	2.41743	1.86119	2.15905	2.51719	1.18319	2.4866	1.8831	2.09312	2.5934	2.72781	2.91231	2.95011	2.93555	2.52481	0.0829388	2.98723	1.73391	2.39582	1.56015	2.16075	1.38001	2.66159	2.12071	0.0829388	2.17764	1.82902	3.1518	0.0829388	1.18219	2.63232	2.05784	2.84143	0.829388	1.52177	1.76635	1.65468	2.67873	2.66964	1.70346	2.199	1.5884
108.021	55.9099	45.3468	39.4637	49.7059	32.7565	55.7186	36.8939	53.5191	56.7561	54.8156	52.4774	49.9966	32.9019	48.2006	46.4152	46.8477	52.248	53.4576	49.2499	53.9691	47.7511	56.2959	31.0421	47.6052	28.0564	40.4007	50.8531	51.3106	28.4958	52.7893	52.5161	51.0584	53.0337	56.0081	51.642	32.5009	41.6249	47.9821	48.4381	50.5402	29.3799	58.815	59.5289	54.0237	47.9553	50.528	52.0395	44.561	32.2903
151.003	26.1103	24.641	22.0772	28.1413	15.9184	34.522	21.2913	29.0507	36.983	30.6784	30.7071	26.5925	14.3296	26.4462	25.6576	29.7281	30.3272	29.6917	27.227	32.3582	26.9052	33.4161	17.2675	28.4316	18.8392	24.3236	29.7042	31.154	15.6368	29.6079	32.2711	29.3279	30.1361	30.8087	26.1395	16.3344	21.3348	27.772	26.2044	29.2652	16.2186	30.2725	33.8362	29.1804	26.7448	27.0084	26.9401	24.8126	14.0213
213.016	48.0231	63.1017	91.8679	43.8926	57.191	28.2498	69.2869	50.5592	30.7693	44.3423	38.5021	41.7886	67.6866	28.323	63.7953	36.6724	32.7353	41.6422	25.9022	35.8376	52.5391	41.3256	114.463	43.004	27.2643	73.4705	45.0044	49.9219	41.7613	67.6376	31.4379	52.143	51.6873	40.8278	44.1505	42.941	30.8774	48.8741	44.9297	51.5389	36.3809	33.7846	30.3852	49.9983	78.7744	63.3795	32.3942	57.4099	42.6605
524.273	50.947	39.5054	36.6415	61.2382	29.7045	47.2093	38.7182	45.3496	42.0075	41.1564	47.1173	55.3098	38.0071	30.0414	25.1997	41.4766	51.9144	34.2355	45.548	70.2006	36.0373	51.7745	26.2489	27.5104	42.3276	78.8428	28.4446	33.0653	44.4851	46.4567	27.5831	36.7793	26.4805	36.6213	37.2422	18.3708	35.5206	57.8233	53.7955	41.3295	19.3737	47.6318	42.5746	43.5591	48.1329	31.2649	32.6093	64.2272	56.2066
723.496	36.9239	47.3908	45.5477	39.4384	37.8718	48.807	27.9635	37.1161	40.8116	52.2462	29.2122	29.8047	49.104	25.6404	40.4116	39.6356	41.3977	31.9782	28.7024	32.7985	44.9477	31.4622	17.8385	22.2305	41.502	42.338	39.1723	35.0751	34.8264	30.3279	15.2379	34.1992	34.0304	21.3827	22.7003	25.3841	26.1433	35.5816	34.3376	30.2659	32.4483	30.5453	23.2501	22.8551	35.8595	36.0747	28.971	32.9135	28.6568
336.109	20.839	18.5788	15.8561	23.2973	13.9784	31.3955	14.716	20.57	29.8718	23.216	23.4094	23.0573	10.9484	22.0402	20.8221	29.2263	23.7004	25.436	21.6156	26.3041	21.5904	27.8039	12.7332	23.7315	12.5427	26.4059	25.9143	25.0067	10.8098	23.1007	27.1168	25.5017	23.9427	27.7505	24.5696	12.4761	15.922	20.5048	20.4233	18.488	15.0495	19.0031	24.4531	25.7743	24.4968	18.6165	16.0966	20.2874	9.91115
221.086	47.8564	50.1424	38.5947	50.267	46.2838	54.8409	53.6382	54.5457	66.918	58.4474	50.7071	58.0653	41.664	52.4213	42.6444	65.1946	63.7931	52.207	72.1151	58.3836	59.9226	54.069	48.0158	51.2189	60.9301	53.9035	56.1853	53.7631	59.5277	48.2621	65.8853	51.739	51.6838	47.9609	48.8434	33.3425	55.303	52.8464	52.6724	52.1585	51.6671	51.513	61.111	54.8018	49.8148	48.3212	47.647	47.0351	39.161
144.002	2.92521	2.83256	2.17674	2.55499	2.82345	2.74104	1.68532	3.2336	2.29984	2.71563	2.59561	2.38019	2.52638	2.70531	2.17158	2.72163	2.78642	2.44569	3.00015	2.46631	2.46301	2.73999	3.36153	2.28433	2.64013	2.47676	2.45148	3.09936	2.65938	2.75086	2.44948	2.32659	2.47907	2.50557	2.56739	0.168532	2.53314	2.37848	2.2307	2.69146	2.50573	2.69793	2.83339	2.4222	2.81633	2.82291	2.4093	2.73841	2.13587
279.065	0.0919792	1.71953	1.55627	1.41993	0.0919792	1.55693	1.0165	1.33025	1.2424	0.978093	1.42391	1.17418	0.0919792	1.76787	1.30252	3.39837	3.24028	1.38026	1.65473	1.39128	1.29562	1.33041	1.27588	1.64104	1.63263	1.69891	1.43636	1.45785	1.3305	1.78554	1.44456	1.82804	1.40268	1.7365	1.35351	0.0919792	1.1843	1.53638	1.29303	2.00144	1.57699	1.06825	1.28569	2.02632	1.48309	1.4038	1.2761	1.44961	1.07749
321.118	1.32638	1.56662	1.43196	1.17576	1.39788	1.4969	1.05129	1.43914	1.6759	1.58482	1.3521	1.62181	1.25505	1.14928	1.21112	1.90082	1.59461	1.36948	1.54079	1.43995	1.25033	1.36087	1.70994	1.4877	1.49594	1.73387	1.61155	1.31173	1.30571	1.39699	1.38558	1.38403	1.38363	1.3274	1.23344	0.0970878	1.26162	1.18969	1.57363	1.15274	1.49332	1.3924	1.70758	1.27474	1.40361	1.24001	0.970878	1.16705	1.17555
335.106	1.72506	2.19311	1.81115	2.31375	1.69423	3.45813	1.49318	2.04955	3.59868	2.16508	1.87204	1.94708	1.1969	2.37405	2.16666	3.56097	2.50888	2.81569	2.36883	2.82808	2.15173	2.75348	1.8008	2.58578	1.65468	2.77009	2.54135	2.22604	1.59546	2.11827	2.88373	2.80358	2.6175	2.70743	2.0194	1.50018	1.96526	2.11855	1.95217	1.89822	1.90199	1.84675	1.99243	2.48948	2.31332	1.95199	1.84047	2.18426	1.60726
833.518	8.92291	11.1312	14.2458	21.5348	8.64485	21.1448	12.6318	23.1216	13.1335	15.2033	7.8612	10.3228	12.9992	13.245	12.3911	13.6574	15.2805	10.7523	6.68823	13.1125	20.3953	13.7666	2.84906	11.3348	8.83285	15.0775	14.3904	16.7687	16.7471	16.8855	9.25569	13.1006	21.7254	14.6734	8.5256	5.82398	6.2132	12.448	12.1315	11.9286	7.85141	10.2574	7.74592	10.4737	13.4155	23.6683	16.3097	16.5163	5.99105
463.289	23.355	19.8877	18.606	20.9893	16.1759	19.993	10.4073	18.5966	20.972	19.9262	12.4691	17.5143	13.721	20.792	15.9489	26.3715	30.5235	17.7415	26.4051	21.0686	30.1242	19.5259	13.1039	15.7953	14.43	30.8856	18.7856	18.3634	16.2637	19.3881	18.6377	16.0927	21.1731	17.3024	14.6804	10.6249	13.0432	24.2606	25.1046	26.5949	14.9266	16.4566	16.5522	19.3952	18.7986	17.956	14.8447	23.1614	12.9598
293.103	0.957014	1.00007	1.11506	1.03	0.0786682	1.18138	0.0786682	1.22921	1.3066	1.12413	1.15645	1.07124	0.0786682	0.0786682	0.936464	1.826	1.23851	1.31669	1.94793	1.05624	1.14663	0.917477	0.0786682	0.907716	0.0786682	1.31901	1.07903	0.893978	0.0786682	0.990612	0.909279	1.13781	1.21799	1.04217	0.961294	0.0786682	0.0786682	1.00309	1.06696	0.97311	0.0786682	1.02013	1.36775	1.05331	1.08753	0.958557	1.143	0.958821	0.0786682
166.023	12.8892	12.3393	10.4531	13.5016	11.0099	14.1806	10.362	14.1635	17.1023	14.6773	13.3223	13.5692	10.6422	16.8031	12.3969	19.7376	16.3703	14.3921	17.7244	14.4044	13.686	13.953	0.805475	15.6247	15.0177	15.372	12.4298	12.8173	14.1251	16.3564	13.3939	12.4798	14.4044	13.5705	12.9421	8.05475	11.2815	15.5763	14.1698	15.53	11.3074	13.8584	17.098	16.5165	13.073	13.1148	15.2451	14.7213	10.6784
120.01	0.0395077	0.0395077	0.0395077	0.572518	0.0395077	0.574136	0.0395077	0.826199	0.618071	0.815545	0.643467	1.17378	0.0395077	0.764946	0.0395077	0.605771	0.0395077	0.727836	0.723898	0.767881	0.539671	0.710766	0.0395077	0.512769	0.702364	0.561123	0.0395077	0.591469	1.2101	0.62621	0.638892	0.729277	0.687298	0.541547	0.744411	0.0395077	0.644509	0.587772	0.481156	0.635581	0.723562	0.825774	1.13371	0.741944	0.502534	1.05893	0.843808	0.50059	0.682197
671.467	47.4582	52.1124	34.8391	58.5523	115.674	68.2246	38.8703	53.4086	54.6425	56.3317	23.4195	33.7597	89.1162	14.6508	38.6107	37.344	24.4847	44.9308	45.1579	49.6435	36.7709	38.2012	44.235	15.6501	78.2516	44.7649	47.9839	49.7561	58.8246	28.0486	18.2705	31.5353	30.7705	21.9605	22.6866	34.0599	40.0909	24.5671	30.3532	23.0547	65.2553	29.6752	32.2495	23.0739	39.6894	30.3615	26.1829	26.7034	33.8929
152.011	440.337	424.344	354.082	419.309	298.736	492.09	304.306	452.863	455.196	443.263	449.676	408.558	288.457	401.898	402.863	436.208	447.28	432.372	455.319	445.951	414.499	457.212	287.064	424.965	313.916	402.91	422.596	435.185	280.395	435.776	436.95	446.556	440.139	455.337	417.221	288.705	347.357	409.39	420.985	428.501	305.715	457.003	460.521	428.79	412.963	418.111	406.105	398.74	305.402
764.527	8.09023	13.2471	12.5718	9.59348	12.7348	14.5854	8.69924	8.73211	14.5145	7.6279	6.49032	6.57443	11.4935	7.23928	7.98718	10.3906	22.1241	8.85914	5.54852	10.8088	12.8631	11.6107	6.27848	10.0787	10.1245	9.5277	12.5584	13.8964	9.52136	9.65126	5.80852	8.44383	10.4553	13.9959	6.74975	6.12007	15.5625	8.40611	16.4176	16.7144	12.9403	5.23669	11.8132	7.71564	14.6907	9.44585	10.0965	17.2783	8.65431
308.115	0.0619121	0.810522	0.0619121	1.01131	0.931814	0.756707	0.0619121	0.0619121	0.990686	0.917037	0.800336	1.04279	0.84158	0.0619121	0.723929	0.989014	0.723685	0.829699	0.89678	0.969574	0.895563	0.905246	0.978945	0.742328	0.0619121	0.953613	0.715636	0.841512	0.0619121	1.05569	0.701302	0.833181	0.766418	0.619121	0.956979	0.0619121	0.0619121	0.941771	0.758526	0.807769	0.0619121	0.0619121	0.795274	0.0619121	0.940423	1.01416	0.956697	0.754094	0.0619121
383.132	3.03151	4.28196	4.72585	3.21745	2.15075	2.42815	4.29658	2.75457	2.4423	3.66152	2.95755	2.9771	2.61737	2.49946	4.21714	3.24196	1.93971	3.19377	1.53962	3.52599	3.06408	3.08685	3.83073	2.8534	1.48549	5.82562	3.21549	2.97833	1.82524	3.75756	2.6214	3.52542	2.88302	3.01349	2.90768	3.26303	1.76707	2.67524	3.47044	2.9615	2.08921	1.95579	1.95681	2.74818	4.60949	3.43433	2.0571	3.33695	1.87008
792.537	6.41687	7.48758	6.29154	5.63281	10.4938	12.7407	4.67045	5.90528	11.07	7.06635	4.15532	3.6177	7.53025	3.37791	7.19524	9.83715	8.58622	7.12712	4.93159	10.0715	8.42656	7.36642	5.59045	4.31356	14.3476	9.59192	10.1247	9.59419	13.2326	6.56177	4.65831	5.70786	6.53234	5.93402	3.63378	3.85186	9.53544	5.34394	9.8359	6.49042	13.1062	3.7715	6.11962	4.73962	8.85905	6.91274	4.75231	9.04732	5.08692
526.236	25.1173	25.2985	26.2086	27.9986	19.6474	22.5348	25.2344	27.0396	34.6419	28.7953	29.3979	29.7659	21.4181	24.6556	22.8443	27.7171	29.7545	25.2882	29.3181	29.7699	29.4874	26.0076	17.59	26.4173	20.6616	25.9756	30.2497	30.8452	18.2616	21.1435	38.7102	30.8398	30.6167	30.7329	33.4287	15.7778	29.9684	30.6157	26.4787	20.07	20.723	25.8406	29.3563	31.1375	29.826	26.0584	27.4687	30.1376	18.411
770.572	14.0805	15.7412	9.46446	12.7186	19.9988	28.8563	0.403497	12.5145	19.1554	20.9462	0.403497	8.88275	15.9048	5.32445	10.8165	24.2661	12.2953	16.5404	11.2012	20.2167	16.0752	14.4524	9.82055	0.403497	43.3556	24.6148	19.1681	14.7462	36.3236	12.0454	10.5164	13.4113	12.6272	0.403497	0.403497	7.76808	13.9039	9.94588	11.4348	10.365	23.227	7.89727	13.6077	11.9091	18.6243	16.8797	7.97947	11.17	10.4992
194.057	6.99782	8.07509	6.20643	7.46718	7.36237	11.0442	5.54662	7.38103	10.0522	8.33887	8.03593	8.51416	5.95045	0.548845	6.74051	13.3053	8.39934	9.49312	9.70946	10.1438	8.27236	7.47525	0.548845	8.62188	10.5653	10.0188	9.4323	8.64409	0.548845	8.02679	9.23098	9.1159	10.1452	9.82974	8.36943	5.48845	0.548845	8.07641	9.08136	8.09976	9.28316	7.55247	8.75194	9.18926	9.05227	7.47098	6.60752	7.8611	0.548845
695.468	17.5249	23.4006	18.0068	14.0572	16.8973	17.8225	9.97708	14.6283	17.0826	18.915	12.5768	12.9478	23.0675	9.28504	11.5931	14.2897	15.8076	16.0694	12.5392	13.6817	14.428	11.8951	9.99021	8.18779	24.7423	14.2838	14.223	16.0199	15.5472	9.60062	5.73996	12.6302	13.8083	8.1412	8.37101	9.48544	12.3392	11.1502	10.7315	10.2706	16.0584	8.60847	9.04054	6.21829	13.2863	10.0111	10.9922	11.437	13.7626
794.563	6.14204	7.86259	7.16947	0.237362	6.97168	9.16418	3.40715	5.49193	7.00037	7.88049	4.97805	4.48814	7.95633	3.05061	6.26105	9.96657	8.8808	9.46799	4.17778	7.34397	8.02181	5.33157	4.40945	3.22546	20.8899	9.40589	7.30043	5.53433	14.149	5.22507	2.73389	6.98053	6.3482	4.54475	0.237362	3.64699	5.52063	4.93317	6.7135	0.237362	8.84112	3.24086	4.81959	4.48861	6.60708	5.34966	0.237362	7.44551	6.33863
210.051	1.57975	1.90584	0.140622	1.6673	0.140622	2.14042	1.40622	2.05277	2.41234	1.89212	1.83082	1.91908	0.140622	0.140622	0.140622	3.03603	2.40278	2.35608	1.9534	1.90474	1.71921	1.83344	0.140622	2.20405	2.46065	2.62866	1.79217	1.86056	0.140622	2.10146	2.18273	2.14183	2.28706	2.0662	1.82619	0.140622	1.91836	2.51437	1.73067	1.95775	2.23152	2.01983	2.21526	2.00553	2.17779	1.91203	2.50665	1.8119	2.39637
215.032	463.08	627.775	703.964	454.666	359.317	330.345	565.449	527.704	343.954	439.054	387.196	426.21	425.86	329.63	596.067	406.802	359.284	441.278	298.747	396.417	485.289	424.145	573.108	411.492	268.749	660.124	458.38	461.95	396.481	576.529	381.957	508.393	471.478	403.347	422.941	257.221	244.111	444.253	444.676	489.661	311.089	341.771	313.435	482.262	615.412	552.961	336.691	518.321	325.661
381.122	2.45129	3.2219	3.08718	2.42661	1.81478	2.28069	2.62426	1.90119	1.53439	2.66015	2.65417	2.81581	2.39656	1.77461	3.32208	1.80641	1.54903	2.27264	1.21596	1.84696	2.41563	1.82154	2.98706	2.33756	0.948088	2.94375	1.9641	2.38435	1.28614	2.31353	1.90384	2.75093	2.00885	2.18441	2.25148	3.50779	1.50249	1.80014	1.84971	1.54284	1.45639	1.3921	1.14489	2.21482	2.74043	2.07276	1.53787	1.98249	1.84963
898.428	6.96316	6.74806	4.26328	7.56202	5.54523	7.6767	5.47027	6.74246	4.46571	10.4491	3.68158	4.949	3.90899	3.62848	3.71074	4.51969	4.51986	4.77055	5.82243	4.71769	4.6973	6.1327	0.185038	2.77691	2.47539	3.01912	7.40228	6.09683	3.76142	2.5757	4.06291	5.91772	4.70617	3.30245	3.8133	3.54616	3.74987	4.29317	4.39112	4.04491	4.2637	6.30455	5.55706	5.42846	4.85355	4.61587	3.88232	2.80504	3.85093
118.049	2.18817	2.59407	2.60159	3.08781	0.0757153	1.31266	1.9666	4.56926	2.02291	2.77881	2.30425	3.55159	0.0757153	2.69247	2.0765	2.34616	3.45872	3.71872	3.96105	3.63879	2.35431	3.21551	1.58599	2.60978	1.74811	1.85842	1.73631	2.35116	1.73567	2.92373	2.13005	0.757153	2.06409	2.56779	2.74575	1.06401	1.44366	3.2886	1.9882	2.44166	1.63733	1.88356	2.19519	2.27086	2.06675	2.79484	2.59239	2.14023	1.75008
699.499	51.0745	59.7777	50.2374	78.3599	73.0195	82.2753	38.1037	58.0884	51.7895	62.7915	28.3057	34.8706	60.6187	25.9244	54.2363	54.564	47.4501	50.8807	46.4949	51.8943	56.2199	52.2606	25.3025	22.3478	66.4005	56.2294	63.8775	54.8584	53.338	37.2094	20.9965	44.718	40.1669	32.4299	28.5493	26.9156	33.0249	37.5091	42.5477	37.4121	46.4746	35.0041	38.2143	31.3646	49.8695	45.5674	39.6661	34.0812	29.0021
185.104	22.5459	23.8413	19.7928	20.8006	20.4863	23.0447	21.702	21.0489	25.0693	25.3886	21.8927	21.9108	19.8822	21.0272	20.0131	23.7449	24.2698	22.6041	22.3795	23.4608	22.4099	20.4302	21.8082	19.2841	25.0839	22.6805	22.1969	22.6945	25.187	23.2675	23.4244	21.2876	22.7198	23.3944	19.0607	14.0987	22.2406	19.847	20.8705	21.9505	20.0744	21.0942	23.6806	21.2083	19.6704	20.2173	19.4966	18.596	19.1728
188.997	35.5844	34.9925	25.7225	36.6687	24.4241	50.6485	24.8056	39.3188	46.3205	37.0038	39.0158	34.3117	24.7233	35.1769	33.3616	42.6939	38.8677	39.5361	41.9854	41.4451	36.6304	43.3064	22.3908	36.7893	23.6523	32.0349	38.7738	37.6984	21.1371	34.198	44.2878	36.7663	38.05	37.5219	36.8731	24.9848	28.0087	34.7374	38.9624	36.5532	23.985	39.0007	42.6219	34.9233	32.5003	35.7567	35.4004	37.1549	23.3029
180.038	4.52427	5.2453	3.92361	5.02488	9.32843	6.04193	3.55638	5.14004	5.27656	5.97079	4.96593	5.33589	9.3757	0.355638	4.65333	6.07605	5.51602	5.05615	5.23589	5.99209	4.51218	4.89075	7.34049	4.70996	15.6343	5.53683	5.22042	5.85472	13.1017	4.31746	4.78519	5.23457	5.15514	5.59291	5.37715	7.32542	10.7655	5.39848	5.0665	4.56904	12.1643	4.33707	6.31421	5.74763	5.66559	4.83855	5.26458	4.53786	12.6502
101.022	4.42549	4.92407	7.78651	3.89284	6.48995	2.73933	6.19563	4.62273	2.5329	4.00697	3.18843	4.05769	7.86037	3.35163	4.44833	2.53282	3.30682	3.81917	2.59694	3.93971	4.11561	4.03827	9.7335	4.20106	3.97192	4.0816	3.68854	4.42241	5.65196	5.57215	2.84647	4.3001	4.54148	3.56682	5.24618	4.2956	4.53862	4.18615	4.23528	4.796	4.22645	3.583	2.91985	4.69713	5.74773	6.13897	4.93469	4.8719	6.07059
385.136	1.10635	1.38267	1.29623	1.01543	0.811965	0.905451	1.04629	0.854708	0.973422	1.2103	0.84359	0.853558	0.999207	0.778185	1.19536	0.980684	0.660961	0.882197	0.660899	0.818136	1.25938	1.01865	1.14156	0.68579	0.621762	1.63612	1.03312	0.919022	0.734021	1.21659	1.01252	1.19759	0.946912	0.787058	0.768927	0.951326	0.680574	0.928716	1.13899	1.06464	0.728682	0.711518	0.555587	0.967676	1.37796	0.893128	0.658614	1.16442	0.721467
181.036	12.9391	13.9724	13.7811	15.2209	8.18173	10.6657	10.1997	20.6447	16.1084	14.7707	13.4341	17.0862	9.04369	15.3464	7.55313	19.361	20.3679	16.3461	22.7272	17.4378	12.5554	14.8787	5.37475	13.5921	14.8791	13.4026	11.7024	16.5008	11.6808	15.3074	17.6442	10.1011	14.684	13.7582	20.544	6.29631	13.1835	18.517	11.6697	14.1058	10.3586	12.5706	17.4028	18.8666	16.4483	13.6446	13.6185	11.9275	9.67921
885.545	142.633	172.714	222.926	204.032	87.2351	184.413	176.108	178.998	142	249.184	187.058	114.976	97.169	152.162	255.809	192.336	197.186	142.103	87.4036	191.788	201.436	159.758	39.9558	119.135	169.805	266.665	153.107	172.892	201.268	243.882	78.6603	124.971	154.827	94.923	131.132	50.6361	66.6382	114.818	173.419	199.209	95.6898	127.199	91.8079	123.286	195.936	257.186	167.02	166.405	133.732
106.989	16.7465	21.9075	34.4533	15.4818	14.2127	8.17085	22.2808	17.1094	9.19367	16.0826	12.6601	13.9575	13.9885	10.5405	22.7087	10.4237	11.4237	13.3049	9.00952	10.5912	18.134	14.6939	25.9733	13.6655	6.61579	21.53	15.2748	16.9516	10.4257	26.732	9.62154	15.9318	18.0911	14.5575	14.1715	11.6523	8.4299	17.3361	15.5856	17.2662	8.91424	13.4872	10.7021	16.4729	27.7945	23.3411	12.0028	18.9546	12.0431
599.32	7.72815	10.2708	11.5687	10.5847	6.66775	8.98369	9.31027	12.7829	8.73076	10.9047	8.33676	7.70175	6.17426	8.21296	13.2997	9.39514	9.38988	7.80455	0.446212	10.1517	11.308	7.13281	0.446212	8.24702	6.60696	12.6927	8.2048	8.55187	8.29348	10.9158	5.89011	6.78706	9.34473	6.17502	8.07635	5.80999	5.34731	7.68109	10.9796	11.0097	5.14877	7.43696	6.05048	8.03203	9.36025	11.0442	10.583	10.6927	6.64236
465.3	15.9372	20.781	28.9256	19.2527	20.7684	18.3101	17.8049	21.7373	19.0811	20.5442	18.7864	17.8957	17.441	22.2442	20.9719	24.5848	25.3583	20.5867	29.4804	14.9842	21.9626	18.2205	13.4721	20.3409	17.4821	21.5823	15.6251	17.2196	24.3644	23.0655	22.5071	21.7581	27.28	20.8081	19.1627	20.2865	19.8054	27.1094	18.0555	28.4454	23.6727	24.8002	18.1715	22.4313	19.1475	27.1377	26.4928	18.2173	16.7416
790.536	12.5163	11.6248	7.2117	16.7514	14.4824	18.8514	6.59705	8.79296	12.6325	10.0641	7.44103	5.51297	10.5606	6.49817	7.0908	10.2659	13.2392	6.52252	4.63053	12.9134	7.20509	13.9105	7.49572	6.84779	13.725	16.8135	12.2342	12.2233	25.1742	12.4526	3.29834	6.54133	5.89964	9.88591	6.08364	3.982	9.51381	6.22401	19.1499	15.4404	13.7276	7.44725	11.7447	8.54892	15.8161	8.85317	10.06	19.653	11.8897
896.424	13.5178	12.9112	7.65088	11.7329	11.4091	12.4328	9.83194	15.3577	11.6074	17.3586	7.62051	9.08157	10.8328	4.5605	10.0086	6.46175	8.85274	10.6842	9.6939	7.79893	8.67933	11.3334	3.50138	5.19948	5.07131	5.63315	11.1584	10.5505	4.31139	6.57427	4.80972	9.48217	9.66989	7.85072	7.79713	5.96595	7.09827	7.54509	8.7415	7.40613	6.24041	9.62459	9.75256	9.20241	7.14238	10.36	8.2246	5.76009	4.55504
136.016	16.0521	13.9348	12.2029	14.9013	12.8497	15.1648	10.0439	13.2245	15.4071	15.1793	15.8643	13.4009	12.9405	13.744	13.8176	13.5474	14.2983	14.3336	13.7951	14.8864	14.2239	15.811	11.0559	13.875	10.2919	12.9416	14.4342	13.6558	10.0869	13.6784	13.5115	15.2312	15.0297	15.2087	15.0218	10.7379	12.8603	14.5993	14.6439	14.7788	10.8545	15.4613	16.0129	14.2955	13.5235	14.1521	16.3506	13.859	11.8023
366.168	0.500494	0.932619	0.0500494	0.0500494	0.0500494	0.0500494	0.611057	0.0500494	1.01013	0.852063	0.548485	0.811323	0.0500494	0.645084	0.0500494	0.916495	0.793682	0.585629	0.718756	0.617383	0.64759	0.538212	0.876996	0.532872	0.740895	0.892466	0.92009	0.770245	0.790171	0.92546	0.885166	0.901419	0.0500494	0.733007	0.633324	0.0500494	0.800182	0.719541	0.574597	0.605853	0.804261	0.572683	0.662278	0.666313	0.777101	0.514313	0.641922	0.610774	0.0500494
520.212	6.60491	6.78577	0.33352	7.37096	0.33352	6.76819	6.73098	0.33352	9.64667	5.90481	8.54691	7.78064	0.33352	6.84959	6.4215	8.38532	7.8971	7.04444	6.51994	9.37333	7.20238	6.67318	6.55959	8.81942	0.33352	8.08468	6.90211	7.90358	6.66567	6.3717	10.2041	0.33352	0.33352	0.33352	7.0539	7.49151	6.00724	7.46463	7.47358	5.81145	7.244	6.3061	6.13737	6.87175	9.12661	6.66393	7.38563	6.47903	0.33352
114.017	1.97201	2.11735	2.69399	1.67222	2.14751	1.30127	1.79862	2.24102	0.958394	1.97449	1.70677	1.66383	2.32653	1.20222	2.24109	1.32423	1.29535	1.41003	1.5975	1.30455	1.67534	1.7656	3.3125	1.3306	1.2631	1.98233	1.7672	1.64368	1.60196	2.0119	0.880859	1.79636	1.83811	1.45372	1.53194	2.02979	1.44473	1.58087	1.90439	1.86649	1.6943	1.31519	1.51938	1.83538	1.89634	1.78866	1.33824	1.82646	1.79402
117.902	1.41238	1.43741	0.0902586	1.44856	0.943797	1.47088	1.30612	1.73461	1.64192	1.486	1.72263	1.40535	0.0902586	1.53245	1.32613	1.61534	1.58565	1.54304	1.46584	1.34769	1.44132	1.67424	0.0902586	1.48702	1.15118	1.36767	1.54005	1.43403	1.13902	1.44737	1.51961	1.27522	1.35081	1.59023	1.4026	0.0902586	1.1957	1.39886	1.31282	1.44337	1.35059	0.0902586	1.69915	1.25903	1.32992	1.4846	1.43374	1.29115	1.09684
273.047	1.73432	1.87132	3.03812	1.44693	5.05535	1.16504	1.68058	2.16926	0.989899	1.4624	1.09895	1.35497	5.81846	0.0646492	1.67802	1.09307	1.10964	1.36361	1.20558	1.17471	1.51376	1.41777	8.18823	0.739851	1.54967	2.19289	1.07158	1.14999	3.38319	1.26611	0.0646492	1.19986	1.18256	0.817522	0.825563	3.62043	1.8909	0.995652	0.995015	1.10136	3.74402	0.861374	0.0646492	0.897932	1.00099	0.986234	0.758748	1.14214	2.62088
333.098	1.61206	2.73335	2.80203	2.10838	1.36263	2.15137	1.97944	2.31903	2.05597	2.21138	2.32147	1.84019	1.58819	1.86842	2.73979	2.40566	1.83306	2.29245	2.17706	2.04375	2.24536	2.23333	2.01994	2.37209	1.29079	2.89724	1.99631	2.14027	1.15091	2.4843	2.20701	2.6097	2.11342	2.00819	2.36325	1.57005	1.34856	2.10427	2.30614	2.24332	1.91703	1.56359	1.65122	2.24415	3.14661	2.76915	1.90572	2.6066	1.25797
193.037	3.8154	4.1579	4.23699	0.318316	5.98165	5.09697	3.40309	4.69015	5.45002	0.318316	0.318316	4.73929	5.43362	0.318316	0.318316	6.76816	4.34536	5.15242	5.3595	4.68146	4.16166	0.318316	11.2802	0.318316	5.60766	5.31778	4.74956	4.54386	5.55053	4.35235	0.318316	4.52533	5.17521	4.76604	0.318316	6.15291	0.318316	0.318316	0.318316	0.318316	6.09433	3.66977	4.59727	5.06633	4.47675	3.56947	3.49459	0.318316	0.318316
217.031	159.837	240.287	338.413	161.11	114.812	103	241.356	195.298	120.385	171.418	134.621	156.874	130.357	114.818	244.291	157.684	131.136	159.617	96.4685	143.929	192.483	158.534	217.695	155.946	82.1547	304.014	179.297	178.34	129.85	266.23	135.172	194.372	189.611	153.042	157.478	73.5065	78.4785	174.999	165.13	198.63	99.0745	119.733	110.869	197.552	305.904	240.567	116.495	222.82	108.809
697.48	90.451	90.6741	58.4213	101.595	89.1308	125.507	63.103	86.8918	97.993	83.6855	42.3035	65.2738	73.9156	30.8114	77.9387	64.3367	48.9297	79.6243	63.2687	104.904	69.6725	76.638	28.2183	36.3458	60.8208	79.4138	106.91	99.0884	49.3305	57.2096	41.9557	64.6498	66.0065	46.4528	52.9692	38.1147	47.8527	65.8316	58.7787	53.6284	51.4415	62.0554	67.7559	55.218	89.0426	76.2669	61.406	55.8054	31.6598
257.055	3.92264	5.43133	6.64741	4.17152	4.11641	3.76183	5.36106	6.29163	4.18425	4.19975	4.68771	4.69387	4.61634	3.66831	4.06241	4.12604	4.86628	4.49471	4.99954	3.77434	4.57444	4.07541	5.55033	3.68871	3.76525	5.11577	3.90796	4.3806	5.29543	5.19821	4.51186	4.04598	3.98988	3.2083	3.4247	2.76216	3.25972	4.4042	3.10865	4.12989	4.24576	3.29708	4.0202	3.82903	4.00627	3.74662	3.07377	3.89999	3.05013
178.043	4.68322	5.71098	7.58837	4.74886	6.14626	0.195728	5.83742	5.03062	3.01512	4.37049	3.31835	4.10276	8.54395	3.61686	5.80499	3.30164	3.70009	4.071	2.98834	3.22193	5.27365	4.60463	15.8881	4.22071	3.21743	6.38144	4.56971	4.46177	5.76689	6.86202	2.71724	0.195728	5.06306	4.00516	4.41046	3.97377	0.195728	4.43041	4.4831	0.195728	4.19676	3.5726	0.195728	4.87048	6.3644	6.34468	3.22178	5.44541	5.68326
749.516	14.2159	16.7253	9.78987	8.07161	5.98545	15.0049	5.94629	8.51624	7.96597	13.2206	12.3447	8.63499	7.83502	5.91224	8.75241	12.7692	15.1009	8.74269	7.39071	9.40487	12.781	9.02377	0.292659	7.04305	9.5882	11.3588	11.7866	10.9312	7.89383	6.27442	0.292659	9.51787	13.4943	6.43838	7.56805	4.04252	0.292659	12.7628	10.3776	7.16992	7.05182	6.79449	5.47374	0.292659	10.3651	10.0761	8.05723	10.4751	0.292659
351.151	2.32152	2.72281	1.95397	1.77859	1.96302	2.76676	2.03247	2.04298	3.55203	2.23725	2.08823	2.18592	1.48423	2.05176	1.96977	3.93178	2.35087	2.18891	2.5898	2.75674	2.23074	2.26426	2.38062	1.73724	3.41011	3.5811	2.59037	2.04673	3.04124	2.49676	2.90567	2.53243	2.67692	2.02369	1.79465	1.78247	2.30073	2.43904	2.09219	1.99273	2.51216	1.39017	2.2892	2.48071	2.47038	2.05042	2.012	2.52078	1.80106
476.278	104.126	95.6171	114.851	80.3118	66.7141	82.4254	94.4524	97.7448	123.121	93.8414	52.9507	104.875	63.0075	49.2937	41.9418	97.6528	92.8791	70.9933	121.283	121.309	104.954	86.7017	50.9696	38.4947	74.1912	92.9961	95.212	92.8837	53.8905	79.5871	124.336	87.1099	111.957	105.463	71.8011	64.3488	97.8578	117.536	91.1704	74.607	75.0101	95.8202	168.518	103.467	100.869	84.8647	57.0337	82.436	44.2342
894.411	7.59896	10.8457	7.85359	5.87529	6.66494	9.33332	4.77158	7.97481	6.40756	8.55638	6.39016	5.55994	7.39027	5.22922	7.09891	4.87508	5.65956	6.63247	6.63516	4.56789	5.52216	5.49108	3.03495	4.86039	2.69777	3.6827	7.20534	7.33163	2.58305	5.04009	3.40315	6.08572	8.25628	5.66167	4.35211	4.78871	5.06303	6.28309	6.68813	6.60914	3.39994	5.43817	6.42391	4.13548	6.23588	5.75845	6.2557	5.51168	3.22532
171.052	2.55534	2.5284	1.99797	2.7794	1.91969	3.03691	2.74271	3.91875	3.23368	2.75125	2.60366	3.02191	0.167688	3.59492	0.167688	2.89413	3.63141	3.32266	4.09507	3.5152	2.92459	3.73178	0.167688	3.57113	1.78141	2.44288	2.18108	2.7879	1.94052	2.94128	2.3303	2.27744	2.92006	2.76904	2.9945	0.167688	2.003	3.86231	3.01505	3.79204	1.67688	3.2404	2.68615	2.36698	2.77558	2.91566	2.92783	2.44125	1.74885
459.24	17.9398	11.9367	15.5618	11.998	11.131	9.97926	11.2655	12.9386	18.9323	14.1799	11.8107	12.8595	9.3824	11.5497	9.33662	16.334	13.2024	10.1352	19.0851	13.6089	13.9905	10.2074	8.08994	11.7392	8.97103	10.8595	12.1434	13.4958	9.08124	8.87032	12.1644	9.68001	20.0333	11.5433	12.9187	0.449181	12.5885	19.8198	15.0159	16.2944	11.8551	14.7192	15.7013	12.095	14.515	9.31809	10.9305	13.916	10.7241
190.009	12.2523	11.9716	10.1772	12.6734	11.1017	14.3576	9.26011	14.7801	14.8291	13.0491	13.5888	11.5274	9.70237	12.9669	12.1004	12.9606	14.051	13.052	15.0345	15.3326	12.5277	15.4755	10.0657	13.7388	10.8755	10.9792	12.9366	13.2714	9.82514	13.5203	14.0939	12.3626	14.2181	13.5576	12.7414	9.08905	12.0164	12.6096	14.3561	13.7815	11.5621	14.2563	14.6659	12.6596	11.892	12.6015	12.5349	13.8016	10.4559
356.18	3.40175	4.68467	3.08394	4.32141	3.60242	5.56917	2.57847	3.45319	5.2616	4.17285	4.31435	4.18388	2.98391	3.7516	3.66668	7.66709	4.42148	4.50178	5.25651	6.01993	4.63489	3.86036	3.51452	3.97582	5.7408	5.81568	4.72145	4.15375	4.90699	3.98972	5.06324	4.53933	4.86588	4.71225	4.66631	2.79085	4.40736	4.78241	5.39457	4.71975	5.23086	4.17442	4.7187	4.86341	4.96329	3.38848	3.47329	4.45907	4.46599
143.035	0.0726665	0.0726665	0.0726665	1.00099	0.0726665	1.17586	1.11798	1.19122	0.897197	1.13977	0.965879	0.870872	0.0726665	0.0726665	0.0726665	0.938225	1.10821	0.95939	1.02013	1.01143	0.971073	1.14139	2.21038	1.1225	1.71878	1.30875	1.07886	0.977606	1.72689	1.11004	0.928497	0.974539	1.22022	0.998919	1.07686	0.0726665	1.44411	1.11406	1.03045	1.1794	1.71814	0.80594	1.02975	1.01492	1.16946	1.15985	1.26599	0.984149	1.75336
199.033	9.47866	4.36283	0.392892	5.26091	0.392892	6.5882	6.30594	6.88181	10.5087	8.14096	7.34089	9.42348	0.392892	0.392892	0.392892	15.6605	13.7808	14.0699	14.9918	5.7905	5.75758	8.17261	0.392892	13.8823	8.11735	6.66652	4.94223	9.06775	0.392892	0.392892	8.69279	7.00967	16.8142	7.28622	5.60381	0.392892	8.66553	10.1855	11.3833	0.392892	0.392892	9.47332	9.60148	17.4808	12.5088	8.73363	8.01651	6.49777	0.392892
719.468	8.57901	8.23608	4.55714	6.55776	7.53564	6.27849	4.01436	5.63443	5.69951	5.7976	6.06623	5.24138	7.46301	3.5322	4.85692	6.11668	5.38281	4.70592	4.82932	5.56846	5.62103	4.75598	4.12443	3.22637	7.12008	6.27237	4.85422	3.88754	6.75834	4.36592	0.260334	5.53311	5.716	0.260334	0.260334	4.33717	4.06889	4.59907	5.14715	5.0872	4.49319	3.49561	4.12624	3.27073	6.14896	3.59766	3.58534	4.58906	5.92247
861.544	38.7243	51.6995	33.727	68.2499	22.3794	59.821	55.6096	76.1918	36.0856	62.1456	39.9287	31.1394	21.8267	32.9574	39.2204	66.023	44.7869	31.3825	23.1433	51.9456	71.7429	40.0097	9.61978	34.7609	35.5913	78.7233	37.2315	68.7661	60.8712	67.3081	39.6518	32.6562	48.4259	37.847	54.102	13.4937	20.1086	50.5549	41.8577	52.3009	17.6126	51.9225	38.7418	41.9363	74.042	73.0884	71.7682	58.5437	29.3948
183.017	7.40241	6.40473	7.62111	6.10601	4.82126	5.02805	6.43952	9.67735	6.3957	7.76201	5.99229	6.49703	6.65282	7.72072	6.18727	6.60613	7.3785	6.68839	8.69633	7.12877	7.29122	6.11771	7.31951	7.04268	5.60144	6.50619	5.53716	6.90463	4.98137	6.85109	6.33744	5.44382	9.41715	5.53147	7.7558	5.53274	0.37794	8.68364	6.03134	6.62592	5.50328	6.40775	7.43062	7.71578	7.95285	6.3358	7.32692	7.74977	4.61774
145.054	12.993	14.1637	15.8202	13.9813	7.93482	9.34932	10.99	19.5442	15.1531	15.0812	14.9957	16.5792	9.57784	16.4423	9.36805	17.3802	19.198	17.727	19.8814	17.9019	12.843	16.7074	5.75487	15.0053	14.9307	12.9141	12.424	16.7949	12.1386	15.4114	17.574	9.8954	16.047	13.6254	21.1115	6.20385	13.2673	19.6449	12.9431	13.5964	10.6969	12.2133	15.1204	19.7762	16.934	14.4517	14.1355	10.6392	10.9543
452.279	38.0878	27.6303	31.9487	36.8652	27.8463	33.8892	24.9391	34.5152	32.5776	25.5834	16.3435	18.1164	21.5393	21.4432	24.5712	36.161	43.56	19.4484	20.9763	41.9205	34.2993	36.9918	12.4217	23.5294	21.683	30.6537	29.2709	31.3367	20.5859	38.138	17.4235	22.0046	31.1305	29.792	20.7375	1.02521	18.2628	24.5288	44.7877	36.375	17.958	22.3308	40.5685	24.6889	32.1567	25.8852	28.2644	44.7293	17.2071
295.111	1.00511	0.987469	0.994892	1.02387	0.0666121	1.17948	1.13931	1.00125	1.17349	1.27332	1.0298	1.11057	1.20931	0.0666121	0.937442	1.26217	1.28427	1.14509	1.67249	0.842808	1.0192	0.922382	1.24987	0.832737	0.990915	1.07373	1.24341	0.95008	1.22406	0.833784	0.995402	1.04405	0.850085	1.04868	0.0666121	0.0666121	1.23231	0.95695	0.747336	0.0666121	1.04397	0.858472	1.25144	0.893833	0.911191	0.896176	0.817629	0.984304	1.12421
367.154	2.34449	0.046974	1.99262	0.740422	1.6957	1.09265	0.947403	0.969101	1.31797	0.82949	0.908659	1.14387	1.68377	1.48208	0.720141	0.808118	1.19322	0.975706	1.05917	0.964715	0.917023	0.551825	0.046974	0.692541	1.39118	0.751973	0.046974	0.655653	1.42694	1.06391	0.914598	0.046974	1.65094	1.29713	0.957721	0.857911	1.47761	0.764316	1.09407	0.931939	1.28328	0.727356	0.046974	1.94416	0.826707	1.05433	0.046974	1.58926	1.14615
721.483	21.9014	30.1314	24.4701	19.4576	13.2019	23.6246	12.4894	17.8971	20.6382	25.6081	22.6921	19.0093	18.4951	13.7077	18.183	20.073	23.7923	21.5223	14.1195	18.5068	24.5834	17.1019	5.81231	14.4258	17.6908	19.9187	17.0525	21.8072	12.2007	13.0984	7.9437	19.7271	21.7705	13.1125	13.1125	8.33181	10.848	18.0923	17.6384	15.9614	12.004	13.0946	12.4836	9.57101	18.5896	14.1211	17.7204	18.8512	11.8434
106.918	0.110271	2.07802	0.110271	2.05854	1.81384	1.55815	2.05306	1.78904	2.30088	1.51352	1.61706	1.78526	0.110271	17.6389	1.3979	1.90798	1.8529	1.73748	1.98175	1.73327	1.62917	0.110271	0.110271	1.40144	1.77094	1.69608	1.81248	0.110271	1.79354	0.110271	1.9602	1.70334	1.65251	1.5308	1.83572	0.110271	1.62196	1.45906	0.110271	0.110271	1.75768	1.55599	1.88261	1.78766	0.110271	0.110271	1.81958	1.51983	1.28628
307.059	1.28298	1.33115	1.19085	1.45898	1.02818	2.44855	0.832551	1.82471	1.63742	1.33163	1.75877	1.23846	1.00927	1.45191	1.372	1.62724	1.53971	1.4664	1.74412	1.53147	1.29325	1.97502	0.081581	1.51088	1.00276	1.1171	1.3703	1.31396	0.081581	1.10781	1.70923	1.56847	1.70799	1.73864	1.1895	1.52434	1.09698	1.3096	1.39884	1.79589	1.36955	1.69338	1.67826	1.33295	1.212	1.48961	1.43386	1.73729	1.10365
357.187	3.92632	5.50472	4.74365	5.36559	4.97348	7.23375	4.45007	5.14375	6.8838	5.27727	5.8738	5.84938	4.22447	7.05036	4.50598	9.59172	4.65323	6.31223	8.66187	7.62897	5.71133	5.38172	4.99442	6.66841	7.33446	7.10526	6.451	5.89983	6.16563	5.10633	6.66179	6.55613	6.30219	6.51311	5.55186	3.85487	6.52588	5.97436	6.28559	5.98256	7.46853	5.70098	6.26794	6.41522	5.60031	4.31639	4.90686	6.50577	6.82909
420.589	1.42534	0.987635	1.47452	1.14639	0.955978	0.540308	3.19212	1.24541	1.29552	1.16785	1.37006	1.48742	1.20148	0.880045	1.40636	0.493435	1.19888	1.17842	0.896515	0.951419	0.93592	1.12376	1.4338	1.26034	0.465352	0.604505	1.38297	1.27658	0.601105	1.11613	1.83623	1.26253	1.42036	1.24984	1.905	2.3943	1.81275	1.72699	1.28294	1.39006	0.835967	1.48435	1.52443	1.64238	0.943917	1.30944	1.86372	1.44638	1.46668
122.988	6.70365	5.89644	6.05655	5.73387	9.09269	4.34221	6.06324	6.65297	3.76782	5.6578	4.85172	0.230838	8.94189	4.48889	5.25818	3.36347	4.48501	4.30499	5.63073	3.73691	5.14548	4.36231	10.9896	3.75869	5.18351	4.58801	3.72195	4.34013	7.10409	4.34731	2.58639	3.89415	4.0303	3.55945	3.49572	7.60161	3.76673	3.6772	3.57106	3.56759	7.04872	4.08826	3.45349	3.52409	3.69133	4.38904	3.78725	3.58605	3.97202
154.029	344.126	317.735	269.313	334.454	270.272	369.906	217.568	342.542	347.262	327.291	349.812	312.791	266.92	316.124	318.799	321.28	339.508	329.855	350.792	345.789	324.629	368.298	227.907	327.255	231.214	289.653	325.15	330.727	222.267	325.599	328.129	325.76	333.69	351.783	336.428	250.771	277.641	325.516	342.959	344.429	260.248	365.73	352.623	319.677	302.162	330.303	335.57	328.063	263.025
259.061	2.19578	2.27162	2.80483	2.08417	1.71868	2.30754	2.37416	3.50136	2.41263	2.2088	1.82483	2.01947	2.339	2.0997	1.79659	2.54372	2.56307	2.17043	2.90711	2.18841	2.05332	2.23167	2.23974	1.58348	2.37758	2.32909	2.17535	2.17026	3.07012	2.45785	2.62429	1.95401	2.08234	2.00466	1.69064	0.142885	1.92694	2.09938	1.79768	2.18947	2.19332	2.05896	2.38116	2.05168	1.81641	2.33916	2.0516	2.03697	2.00703
363.152	0.553894	0.732711	0.0510735	0.686167	0.874419	0.910047	0.0510735	0.829671	0.805849	0.720208	0.734832	0.632609	0.755465	0.731128	0.617155	0.944322	0.742859	0.744071	0.651687	0.811379	0.548928	0.771876	0.859509	0.651086	1.25956	0.912491	0.844573	0.75063	1.05426	0.582191	0.942264	0.943736	0.903737	0.793894	0.683411	1.29231	0.899948	0.835785	0.667905	0.612364	0.755807	0.520715	0.0510735	0.903985	0.858197	0.589608	0.660526	0.799129	0.776605
383.638	1.71582	1.17054	1.98436	1.54271	1.39774	0.684852	4.06946	1.52376	1.36096	1.19337	1.5189	1.75425	1.49644	1.61994	1.60764	0.0546573	1.19966	1.42201	1.47012	1.19975	1.12065	1.32797	1.7516	1.7977	0.617684	0.0546573	1.56952	1.48625	0.833288	1.37216	1.90663	1.48155	1.80456	1.42494	2.35123	2.5303	2.14847	2.12591	1.89024	1.88161	1.2993	1.67201	1.50557	1.47107	1.35645	1.40301	1.90646	2.02692	1.48615
642.485	11.1244	12.514	13.9676	18.2373	8.66393	16.3071	12.5106	12.8222	8.32058	11.7305	15.1711	13.197	9.06821	9.60312	10.9322	18.7261	10.9676	13.586	9.33021	19.8067	24.6685	17.3506	5.30668	11.3817	11.8557	24.7699	11.7399	14.2342	9.81517	13.2052	6.80205	13.4977	12.4857	10.8837	13.2937	5.68256	7.34323	16.7709	11.2828	11.2228	6.21476	12.3491	12.6402	12.7751	17.3049	12.9659	13.3123	15.2967	12.6832
138.02	60.7985	50.0993	53.8094	60.2214	41.5256	51.429	42.6854	62.441	55.4929	56.2177	62.4547	53.9881	38.9902	59.1507	57.1945	39.4506	48.0216	51.7492	52.3519	47.383	52.9788	64.1098	44.0488	52.705	14.113	38.342	58.3738	61.2286	21.1339	50.1703	51.4697	59.9749	62.8112	60.0792	64.4409	49.676	43.9987	65.8678	70.2126	68.6795	30.7221	75.0165	73.7425	57.775	56.0016	68.0052	79.945	74.0342	43.0685
368.189	0.0584752	1.07175	0.809748	0.768976	0.649744	1.05813	0.891657	0.84641	1.201	1.01342	0.584752	0.0584752	0.0584752	0.753133	0.702494	1.23691	1.01856	0.917968	1.05602	1.01198	0.866275	0.707183	1.0281	0.922683	1.06909	1.19406	0.970528	0.743087	1.27657	0.991503	0.972145	0.908812	0.935076	1.15364	0.68149	0.0584752	0.7883	0.824484	0.776416	0.944525	0.876498	0.636569	1.17788	0.0584752	0.967349	0.684	0.623621	0.797197	0.0584752
673.48	11.2047	12.9042	16.626	17.0717	16.787	18.6469	16.035	14.4725	10.9976	12.3129	7.83949	6.56786	19.3353	8.41921	12.8538	12.7181	14.1298	11.0857	10.9694	11.9762	12.2602	10.611	7.57247	6.4323	17.8208	10.903	12.9743	9.41008	13.9149	10.5158	4.24527	11.8769	9.76635	8.96812	5.89501	10.6758	10.8323	8.32437	8.76845	8.89357	11.9152	7.42275	6.84538	8.06801	10.13	11.4683	9.23988	7.73779	9.34669
179.037	3.83306	4.28428	4.5665	3.69181	7.33771	4.20705	4.17094	3.7772	3.91996	4.51825	3.87098	3.95492	7.81803	0.299181	3.4178	4.94494	3.65733	4.39037	3.94148	4.13281	3.91398	3.5176	7.15967	3.48481	13.1236	5.38565	4.10269	5.10258	9.74083	4.66639	3.65484	4.46185	3.87637	4.07333	4.0159	5.63752	7.91493	3.94151	3.7036	4.31731	10.541	3.30375	4.26932	5.23991	5.39439	4.01233	4.05559	4.16345	10.2223
393.163	0.547611	0.883025	0.0547611	0.905592	0.0547611	1.07435	0.0547611	0.666072	1.07851	0.652861	0.841328	0.852495	0.638553	0.716112	0.647122	1.26298	1.02299	0.827172	1.24152	0.937712	0.867174	0.729385	0.0547611	0.84644	0.918878	0.798356	0.802632	0.788466	0.819713	0.735794	1.04907	0.905568	0.767588	0.76505	0.825671	0.0547611	0.885174	0.850858	0.892208	0.79873	0.883831	0.754907	1.0018	0.875391	0.821007	0.628078	0.655397	0.932646	0.926079
201.802	13.146	9.62543	11.006	14.6587	13.6779	10.6021	17.6665	12.524	13.1834	12.5513	13.4451	13.5018	13.6293	10.9126	12.2856	9.59838	12.404	12.4709	11.7512	11.8755	12.2547	12.682	10.3615	14.1215	6.69971	8.47016	12.8528	12.5102	7.66584	10.152	13.3588	12.3772	12.5505	12.8349	15.9405	17.241	13.9191	16.0042	14.2976	12.6245	11.8852	15.6305	12.6871	12.8266	11.9091	12.5592	16.7704	13.9205	14.0735
868.406	24.6142	24.1517	14.3247	24.35	27.1764	26.3107	23.7756	26.4039	20.4779	26.8637	11.5398	17.4594	18.5424	9.29016	19.3363	10.1801	10.7064	20.6837	15.8902	20.8971	13.4393	20.385	8.95392	10.0151	8.24951	11.3434	22.8026	22.8645	9.18996	12.9663	11.0018	16.1916	16.278	12.5102	13.6983	11.934	12.938	14.6474	15.3712	12.4699	12.0024	18.4424	19.6089	14.5162	14.9095	17.0554	16.3584	11.0373	9.59268
325.158	1.61725	1.84159	1.82728	1.66728	1.38439	1.73409	2.28122	1.79254	4.0732	2.41101	10.7521	5.90754	1.55337	4.46265	3.23025	4.10626	5.39735	6.0078	1.97019	5.9167	4.88843	4.12199	2.42247	7.88471	4.43061	3.21841	4.91457	4.10959	3.26136	3.86896	12.8983	3.02793	4.06401	11.627	7.18349	0.138439	3.53037	4.40804	2.54641	2.58655	1.77823	2.82229	7.58589	5.94095	2.61275	4.03308	2.65464	2.41384	2.15859
418.595	2.0567	1.55855	2.50515	2.59422	2.08027	1.04427	5.20605	1.55686	1.87823	1.56715	2.19652	2.78029	1.92257	1.70435	2.25698	0.907896	1.78902	1.94592	1.76763	1.76096	1.68858	2.08353	2.36751	2.61903	0.632602	0.987933	2.52404	2.03714	1.09552	1.89999	3.30304	2.42829	2.36016	2.51063	3.81192	4.5239	2.8467	3.06276	2.53072	2.32553	1.93099	3.1821	2.84544	2.63496	1.78862	2.40724	3.36213	2.60478	2.37721
150.022	1.52947	2.07844	2.43572	2.29067	1.67449	1.97606	1.92693	3.51792	2.37597	2.65812	2.24198	2.04767	0.131408	2.73493	1.78005	2.9842	3.10541	3.50705	4.34109	1.99143	2.30875	2.72422	0.131408	2.30188	2.09459	2.44269	2.00083	1.9996	1.78908	2.26647	2.08722	1.60017	2.35608	1.96974	2.29066	0.131408	1.6857	1.88629	2.35055	2.1906	2.18992	1.78822	2.13511	2.76748	2.41881	2.06913	2.31105	1.94458	1.63124
687.539	5.57398	8.89496	7.52067	8.56356	7.6831	11.3259	6.93797	7.37425	5.82079	9.51322	8.41503	6.68478	6.18803	4.29607	5.91158	21.8702	7.71961	11.7465	7.00896	16.8052	15.1156	9.04713	4.87444	5.61764	30.0404	26.9781	7.52543	9.6478	21.5741	10.8695	6.53828	9.31371	8.37069	7.85099	7.14407	5.22121	7.85094	9.35967	7.04157	7.09799	8.69663	5.76614	7.52909	6.58344	12.571	9.15422	6.6317	10.4793	14.021
311.152	1.42569	0.814423	0.0697048	1.11846	0.0697048	1.23843	0.969617	0.0697048	3.98572	1.40742	12.7822	6.46086	0.0697048	4.93327	3.69438	2.93075	5.75427	6.81065	0.0697048	7.58096	4.24216	3.86322	0.0697048	8.96458	3.01561	2.20674	5.25456	3.5872	2.00471	3.62553	15.3372	2.61257	4.30868	14.3977	8.16429	0.0697048	3.21862	4.27665	2.16834	2.2183	0.0697048	2.60468	9.04959	7.21055	1.54058	4.44519	2.51678	1.41165	1.88876
134.859	2.62039	2.08564	2.21796	2.38417	2.72077	2.15769	4.92421	1.70335	2.39179	2.33421	2.11554	2.1202	2.45241	1.88095	1.97736	1.85869	1.42184	1.84077	1.74071	1.98836	2.31938	1.76951	2.43356	1.54705	0.0515764	1.52607	2.23038	2.01255	0.0515764	1.08328	1.55945	1.61383	1.99121	1.89062	1.0846	3.94887	1.81499	1.1448	1.45499	1.35158	2.13018	1.59648	1.63998	1.48957	1.03068	1.59622	1.368	1.04927	0.0515764
432.576	1.94142	1.50966	2.39818	3.02746	1.62722	0.816895	5.15873	2.3279	1.65746	1.46406	2.30901	3.26502	1.59357	2.8991	2.53373	0.875915	1.68213	1.81617	1.68214	1.18333	1.90466	2.64071	2.33749	3.08402	0.813677	0.810317	2.23966	2.34573	1.07865	1.73178	2.93245	2.45943	2.2207	2.45137	3.44935	2.34942	2.25819	3.80089	2.86981	2.80491	1.37	3.65043	3.17217	3.78302	2.39736	3.37546	4.21683	3.48313	2.13116
582.738	8.84914	0.30724	6.26804	8.87489	9.4754	0.30724	12.4759	5.11416	8.33031	6.14028	11.7215	12.3721	9.95732	9.04403	9.48041	0.30724	7.83532	8.24708	7.27632	6.66353	8.62937	11.034	9.32953	11.2863	0.30724	0.30724	10.5907	7.33267	5.3812	7.14835	10.7986	7.6229	8.48097	10.0864	19.4512	12.7678	12.5024	11.5455	10.0826	9.81211	6.61098	17.1656	10.9174	11.1644	7.34054	7.68378	21.9852	13.0088	12.1922
135.008	2.49584	2.91024	2.51597	2.39141	0.179041	2.70036	0.179041	3.06007	2.62288	2.86485	3.19988	2.42477	0.179041	3.04591	2.3539	3.41891	3.67095	2.79176	3.52002	3.90766	2.69862	3.25292	1.92432	3.92267	0.179041	0.179041	2.61587	2.44185	2.29403	3.33372	3.65678	2.58359	2.72186	4.07457	3.39159	1.92518	0.179041	3.26972	2.87223	3.22058	2.20293	2.68872	3.20689	3.28123	2.70091	3.72167	2.8454	2.70782	0.179041
500.281	151.713	153.098	145.575	165.777	117.32	138.623	120.191	132.482	168.518	177.305	200.934	278.055	196.113	111.558	75.3962	162.532	212.799	165.958	180.504	251.674	202.196	151.872	99.6209	111.679	227.255	246.493	89.1674	116.225	136.934	171.55	111.037	172.358	117.884	160.79	104.024	86.352	247.06	267.099	182.425	129.532	100.465	130.417	134.288	125.159	128.738	106.362	113.09	253.182	202.438
142.046	2.81646	2.96845	2.88344	2.94193	2.64073	2.53718	3.48563	2.74063	2.66262	3.06998	2.6337	2.93726	2.84635	2.80663	2.63173	2.47409	3.05326	2.78061	3.04879	2.6737	3.20606	2.26213	3.33121	3.13513	2.61293	2.78908	2.74064	2.76654	2.66633	3.04501	2.41403	2.553	2.83881	2.68856	3.01246	2.08233	2.59396	3.14681	2.80496	2.86174	2.37389	2.81506	2.93571	2.64564	2.76209	3.08283	2.77664	2.75684	3.11708
329.186	2.41258	2.05328	1.90294	2.08968	1.84224	2.31432	1.87823	2.31844	2.22467	2.01992	2.40336	2.10017	1.59894	2.54641	2.37205	1.89615	1.63693	2.09891	2.47943	2.71238	2.4909	1.94266	1.84505	1.62256	1.4378	1.59656	2.28611	1.99877	1.57266	2.23713	1.90707	2.15124	2.34606	2.09967	2.04954	1.58356	1.61931	1.7984	2.522	2.37298	2.18603	2.32072	3.09177	2.10906	2.14455	2.10577	2.16868	2.69437	2.02093
436.573	1.42946	0.852248	1.53853	1.76783	1.26236	0.69197	3.50184	1.4055	1.1301	0.91873	1.71915	2.17811	1.15617	1.93294	1.52596	0.555872	1.17999	1.21362	1.27138	0.998374	1.25049	1.49955	1.61737	1.87012	0.0450064	0.513569	1.52627	1.32591	0.69139	1.25892	1.9161	1.80983	1.59049	1.72046	2.78282	1.7525	1.40239	2.60543	1.82188	2.01364	0.957147	2.48728	1.87211	2.62001	1.51223	1.96114	2.69013	2.29588	1.36189
292.705	2.0107	1.05609	1.31915	2.17523	3.39649	1.27491	4.09515	1.39219	0.785516	1.341	1.51479	2.14972	2.94733	1.46332	1.75533	0.985277	1.23396	1.66457	1.2034	1.04535	1.44991	1.21455	0.0732189	1.74879	0.0732189	0.0732189	1.60205	1.31873	0.0732189	0.975221	1.81702	1.46863	1.16046	1.22785	2.47089	13.3899	0.0732189	1.81951	1.63162	1.42103	0.0732189	2.13613	0.929748	1.04799	1.08558	1.35753	2.78936	1.51463	0.0732189
752.585	5.45619	5.39236	6.20871	12.1127	7.37701	12.7115	9.03531	11.3843	9.91717	9.67549	5.87197	8.0644	8.04577	5.32392	7.68483	13.921	8.1845	9.42783	6.92482	15.7398	12.0979	5.78837	0.290763	5.46186	20.49	19.3764	7.72967	8.97142	12.8951	7.57675	5.05271	9.30832	7.72626	8.6253	6.56908	4.20433	12.6617	11.7175	11.2455	5.05476	8.27815	6.75876	6.99265	7.28936	13.0545	6.86949	10.8804	9.20713	12.2429
197.809	178.482	145.752	151.509	185.032	181.955	143.541	225.379	162.269	152.693	159.525	173.371	179.424	173.081	149.298	163.473	126.721	166.382	174.971	161.61	155.454	159.995	160.209	136.837	174.08	88.0451	107.8	164.503	159.721	102.919	132.234	171.306	160.114	157.263	167.967	198.79	239.088	179.956	194.356	180.556	161.59	150.327	201.984	168.032	163.53	146.832	163.36	221.025	172.772	181.852
116.015	3.52941	3.87961	4.26184	3.0664	3.22795	1.49349	2.37213	4.97861	1.71949	3.00364	2.51553	2.42323	3.37275	2.07308	3.32904	1.62989	1.95506	2.1251	2.88747	1.57771	2.4503	2.30508	5.46681	1.72165	1.26624	1.58254	1.73276	2.36303	1.86453	2.20761	0.977021	2.18108	2.37261	1.63744	1.74449	2.98837	1.60826	2.08649	2.3918	1.93352	2.19299	2.35406	1.97065	1.9094	1.5438	2.09142	1.83786	1.64089	1.74921
195.812	149.341	117.534	124.391	152.086	150.381	115.454	190.151	135.616	125.111	130.799	144.871	150.188	141.969	125.937	131.975	108.56	135.439	142.506	136.072	129.837	132.564	131.869	111.393	145.611	70.0995	90.4424	136.518	131.425	85.6003	108.177	143.42	132.11	131.626	142.229	167.351	195.12	152.47	163.954	151.598	135.767	128.092	169.621	135.699	140.18	121.627	135.014	183.726	147.787	149.4
205.011	6.21224	7.28642	0.41779	6.27891	6.47125	10.4704	5.0534	6.49683	8.53828	6.26721	5.33278	5.74327	6.41703	7.77537	0.41779	14.078	8.67208	6.66505	10.7486	7.25405	7.67721	6.04201	4.1779	6.37679	12.2545	8.56361	6.53875	6.28228	9.77411	6.04847	5.38863	6.06889	6.33766	5.27326	4.56515	4.20683	5.54584	5.43837	7.70441	6.60374	7.5529	5.95789	6.21499	5.77035	5.74907	4.82242	5.05172	6.4327	5.78624
263.897	1.44527	0.93758	1.43022	1.754	1.4541	0.933644	1.45604	1.33055	1.06858	1.44077	1.47024	1.51207	0.0668008	1.64095	1.43296	0.873123	1.15202	1.09018	1.30026	1.03387	1.16235	1.3831	1.52586	1.28184	0.0668008	0.700182	1.36305	1.45245	0.0668008	0.878899	1.3549	1.52357	1.60651	1.63168	1.97865	2.69378	1.38935	1.87503	1.996	1.63566	1.22384	2.25855	1.54123	1.61374	1.34175	1.74041	2.42728	1.98685	1.62271
430.58	1.03041	0.518081	0.910783	1.53074	0.919085	0.484928	2.19595	1.22377	0.804905	0.683828	1.13574	1.43743	0.783399	1.46365	1.25075	0.0404126	0.798397	0.753284	0.779264	0.643887	0.72881	1.04979	0.889643	1.20373	0.0404126	0.0404126	0.995275	1.11986	0.553914	0.742067	1.31952	1.04661	1.14225	1.1091	1.50412	1.29528	1.02424	1.72565	1.01074	1.36725	0.511097	1.64262	1.01312	1.71764	0.858496	1.46169	1.92819	1.325	1.00885
105.05	2.88961	2.7083	1.77014	2.74843	1.95087	3.55483	1.81016	2.44954	2.32533	3.2045	3.09537	3.11444	1.9646	2.87346	2.80518	1.9031	2.01196	2.73282	2.3684	2.62567	2.21239	2.63725	2.26015	2.46854	1.17628	1.91198	2.45834	2.691	1.43419	2.12421	2.2147	2.09631	2.30833	2.47434	1.98919	2.4426	2.23158	2.15394	2.46183	2.39634	1.84808	2.23283	2.78141	2.16327	1.88555	2.64584	2.47384	2.24821	2.11948
110.901	0.0967989	1.87486	0.0967989	1.52086	0.0967989	1.58182	2.0909	1.89646	1.68688	1.60469	1.31311	1.47873	0.0967989	1.85712	1.76534	1.49391	1.44949	1.11248	1.89031	1.30579	1.58865	1.42394	2.79957	1.35469	2.49184	2.49996	1.49868	1.63929	2.3065	1.94434	1.81967	1.70914	1.72038	1.24294	1.12442	0.985236	1.29868	1.29206	1.27245	1.74626	1.51836	1.36276	1.49404	2.2518	1.84525	1.8464	1.08679	1.50211	1.27991
250.15	5.61171	4.61941	4.69445	5.38417	0.247858	5.19905	3.93017	6.99037	4.45988	5.30826	5.60118	6.99811	4.75237	6.17408	5.60555	4.36175	3.98515	5.06405	8.08474	5.45837	5.20241	5.20562	6.0186	5.48268	0.247858	4.35509	5.29757	4.80267	0.247858	4.4509	5.44496	5.94466	4.47109	5.22475	5.15862	7.77374	5.54603	5.19348	5.55283	4.87232	0.247858	6.29782	5.21755	5.05063	4.53212	5.43737	6.31052	5.30266	4.59534
328.175	1.78328	1.58554	1.30965	1.34334	0.96345	1.69821	1.16658	1.45904	1.54825	1.38406	1.48421	1.58725	1.48139	1.45127	0.942309	1.30487	1.49238	1.64651	1.75138	1.60143	1.58363	1.54465	1.36998	1.06465	1.09372	1.30495	1.3863	1.39222	0.857477	1.48031	1.26039	1.42481	1.48909	1.26837	1.1291	0.0857477	1.44675	1.04155	1.6773	1.61179	1.0707	1.46985	1.52192	1.35404	1.30011	1.58759	1.30008	1.77303	1.20512
434.576	2.00383	1.74262	2.28766	3.30932	1.74415	0.918768	6.17313	2.97156	1.64069	1.50021	2.64815	3.42834	1.84865	3.22205	2.89718	0.928094	1.8637	2.01248	2.33021	1.7392	1.98486	2.56164	2.22516	3.33251	0.806338	1.07499	2.55533	2.41784	1.28822	2.11965	3.33656	2.65874	2.5486	2.9467	4.00484	2.55606	2.86328	4.44031	2.82629	3.14086	1.39699	4.15942	3.32996	4.5469	2.4207	3.81078	5.63263	3.86158	2.25458
186.015	10.8594	14.7585	9.94428	11.8401	15.594	23.4092	12.0085	14.9233	15.7429	13.3763	9.90458	13.909	16.8918	15.0055	13.6438	33.2586	12.1618	13.8995	20.1508	18.1276	13.5898	13.7614	13.3567	18.24	36.9022	23.7932	16.5091	15.2795	26.2532	18.2017	19.3674	26.979	22.5327	15.288	13.9778	10.5837	22.9438	17.7393	17.7614	27.5252	21.1924	21.1462	24.4883	22.4673	24.7529	15.9388	13.7691	29.4603	39.7472
278.893	1.95474	1.36466	1.51699	2.04177	1.89847	1.80015	1.61382	1.74448	1.37747	1.48131	2.35013	2.08407	1.91022	2.39413	2.44939	1.01998	1.67695	1.2457	1.4906	1.38213	1.38099	2.02464	1.763	2.00389	0.0651007	0.988785	1.59321	1.88217	1.07248	1.44444	1.74881	1.78649	1.75255	1.89133	2.41149	7.54654	1.83142	1.93663	1.89666	1.96582	2.08446	3.13804	1.78061	1.41289	1.12648	1.39125	3.0377	1.87959	2.69259
903.364	5.34794	5.31307	3.53108	5.40118	4.34007	4.71014	4.35401	5.52616	4.25862	5.33188	2.53962	3.67495	3.39996	2.23247	4.65183	0.188468	2.28752	4.01497	3.06117	4.55081	3.15438	4.80623	2.34016	0.188468	0.188468	2.17118	3.95297	5.1885	0.188468	2.82245	2.81049	4.15356	3.96307	3.15934	3.01131	0.188468	2.62727	3.33253	3.18178	2.75762	2.70585	4.75813	4.11007	3.24813	3.71746	3.98815	4.08708	0.188468	0.188468
129.867	16.8809	8.66295	9.72991	16.5408	15.4487	7.52392	17.7184	6.94166	7.29416	9.55668	14.2355	12.745	12.3103	13.4103	11.1982	5.32846	9.48915	11.7276	7.36145	9.38011	12.7957	9.96669	9.89705	11.6821	0.171355	5.28516	12.295	10.2194	6.21143	6.0823	10.2009	9.42215	8.98581	12.1259	15.5082	23.7788	13.763	13.0734	12.3797	8.06492	9.89354	13.9158	9.56247	9.35467	7.45917	10.2451	18.9993	11.3732	14.539
139.027	104.708	85.1751	87.4575	97.1289	72.5479	67.6437	65.7821	104.568	83.4069	88.9584	94.772	85.5512	70.0534	85.8233	92.6601	54.3091	75.2129	80.4912	84.0821	66.5509	83.3162	100.499	64.3296	79.3809	19.1949	57.1671	90.909	93.5785	34.8316	83.304	73.7607	91.9673	101.783	91.5566	108.309	78.4989	74.9719	109.708	117.494	115.141	51.0101	130.3	120.152	95.7995	99.9088	114.123	136.517	119.67	75.028
748.523	10.029	9.70234	7.35381	8.01576	4.54251	9.50247	7.198	13.6436	12.0552	15.7602	7.63763	10.7009	9.03936	6.22331	4.3805	15.6725	11.4943	9.38036	14.0589	14.1286	11.2162	8.20146	20.2001	5.69851	14.8328	20.825	0.33988	8.59178	7.7029	11.5143	6.12204	12.0786	0.33988	9.60218	6.68311	6.61707	13.5572	13.2703	14.1729	10.418	9.03257	10.6606	6.98624	9.24985	7.49249	7.24272	7.69641	11.4103	13.6454
762.509	17.3734	17.2704	10.497	24.803	20.8154	20.9735	13.0503	14.0263	17.9161	6.651	8.257	6.19563	11.4346	7.29587	9.1406	10.396	20.0186	6.58141	4.9436	17.5274	9.92242	19.9232	8.67859	13.158	10.2861	17.8859	16.6	15.4849	21.0378	15.4338	5.07449	6.32564	8.38692	14.7488	7.64817	6.73517	16.2095	10.3568	22.4109	23.1115	14.0664	9.47056	17.5237	12.2418	21.7311	9.90157	13.0721	29.0546	15.1467
892.411	7.83334	8.52137	6.0199	4.49075	5.72899	7.11821	6.49016	6.66375	5.85515	8.16885	6.42319	5.93325	7.05735	4.33043	5.81037	4.1545	6.46662	7.35546	4.54361	4.85731	5.16116	5.09403	0.182011	4.80879	3.26537	3.42556	4.7317	6.00835	3.16192	3.92959	2.24709	5.94666	7.17684	3.85874	3.72519	4.68183	4.84355	5.08892	6.02991	4.92035	3.17505	5.13419	4.49038	2.97274	3.57046	4.10225	5.39963	3.71774	4.5675
208.052	6.29689	5.41476	4.6416	5.4029	5.09328	4.63055	4.60639	5.83718	5.02293	6.27228	5.6214	5.8068	5.03537	5.87706	5.51398	4.49073	5.24364	5.86556	5.31039	6.00631	5.40662	5.00409	3.69578	5.20456	3.60473	4.6276	6.23278	5.78529	3.37822	4.91107	5.01738	6.03742	6.34373	5.53288	5.24214	5.1859	5.67778	5.5773	6.23492	5.88443	4.20303	6.86945	6.78201	5.73104	5.40716	6.14745	6.15126	5.35549	5.25916
835.528	2.7149	4.47746	8.85692	8.0491	0.23888	5.97132	10.7615	9.01869	5.06136	6.14457	3.74137	4.69085	4.99232	5.33387	6.5742	6.06295	9.41516	5.22472	3.57331	7.9232	10.1543	5.01639	0.23888	3.86331	5.11574	6.25974	5.55511	5.84336	6.62114	10.5382	4.74321	7.22863	15.5736	10.7411	3.48319	2.45661	4.03301	6.07843	7.17359	3.81039	0.23888	4.52295	4.85037	5.32408	8.32352	11.3287	10.6149	7.41107	4.45196
870.41	18.5752	17.2393	12.0645	20.6496	19.3462	19.352	17.0849	20.4425	12.5491	18.8059	9.24791	11.8414	13.5435	7.76647	17.3328	8.81766	10.424	18.2649	13.0754	15.2381	10.659	17.116	5.72617	7.26503	6.25832	8.07934	17.1759	16.0405	6.60072	11.4327	7.54141	13.886	12.9091	11.6019	10.8041	8.44224	10.2936	10.0762	11.248	10.8383	9.97329	15.3841	14.7316	12.5418	11.527	13.5437	13.7602	7.18515	7.92221
132.024	6.62898	5.72353	5.41236	7.21862	34.7218	6.51193	4.32885	7.1046	4.04691	0.277391	6.32458	6.5738	40.521	4.97603	5.79844	5.21838	5.46771	6.49463	8.89168	6.71993	5.67369	8.81684	31.4429	7.94746	36.0182	5.12919	3.52472	5.0068	36.9076	6.9569	3.77534	4.83891	5.5484	7.90141	5.83164	23.7564	22.7963	5.71183	5.30864	0.277391	38.3192	5.91632	5.7798	0.277391	5.72587	7.98491	5.37865	6.35856	27.3951
381.636	1.69699	1.2509	2.14345	1.8881	1.51139	0.727514	4.00292	1.3786	1.20813	1.39988	1.60949	1.8982	1.41633	1.60813	1.79721	0.724857	1.3368	1.62916	1.52924	1.13339	1.42659	1.46153	1.65832	1.83025	0.0506776	0.0506776	1.596	1.41663	0.918251	1.38734	2.01386	1.7336	1.59305	1.52505	2.1012	3.008	1.93544	2.04252	1.64128	1.57717	1.3587	1.82601	1.78256	1.93764	1.52432	1.62393	2.10481	2.13468	1.88018
416.6	2.11604	1.62573	2.52406	2.79847	2.45966	1.15728	6.74821	1.97859	2.04774	1.78352	2.38176	2.50055	2.38863	1.80782	2.40541	0.987519	2.15329	2.43025	1.69881	1.67576	1.6984	2.17466	2.88547	2.74966	0.786056	0.82525	2.26046	2.11111	1.22795	2.01669	3.38593	2.44838	2.09444	2.4009	3.83668	8.52353	3.79001	3.2658	2.59432	2.50459	2.24518	3.37449	2.84403	2.73964	1.70566	2.20775	3.54148	3.00019	2.70672
203.015	19.1647	21.9222	15.1552	21.9073	20.8709	33.0728	14.4249	21.4692	24.3005	21.8265	17.803	17.5474	20.5828	22.2152	16.3121	45.7427	27.055	20.033	37.5643	24.4309	23.7118	18.8546	11.8955	20.6223	40.543	30.2176	19.482	19.3629	29.4976	20.5341	17.7126	19.4202	20.2453	16.8783	15.6383	11.6841	17.5855	17.2858	24.5194	22.9055	22.7716	17.6076	19.7716	17.3673	18.1816	16.2625	14.7265	20.264	18.7088
113.002	2.16665	2.29166	2.26827	1.73818	2.51653	2.62318	2.02876	2.03921	1.93563	2.30545	1.65756	2.01153	2.82197	2.28463	2.07055	2.88357	1.98009	1.90771	2.66665	2.04697	1.82881	1.72014	4.36476	1.64623	3.99339	3.48331	1.87375	2.38587	3.52736	2.31581	1.79064	2.31468	2.46178	1.99086	1.77827	2.18201	2.38653	1.89422	2.1224	2.30692	2.70617	1.97413	2.51152	2.23885	2.10607	1.81778	1.64729	2.1124	2.8722
199.805	80.9938	63.219	65.746	82.9092	81.5869	62.484	103.629	72.9007	69.9463	70.9546	76.9128	80.7544	73.9046	66.0814	72.0005	55.4491	74.72	77.4486	72.5011	67.9247	72.819	72.5447	61.1173	79.4953	37.4393	48.1111	74.0836	71.0962	45.8233	57.5322	77.0736	72.2637	72.2726	77.6332	88.6547	109.013	85.0958	91.4859	82.4224	72.7367	66.3423	92.6016	74.9131	72.8857	66.948	75.1728	98.5962	78.7728	82.2736
316.166	0.857997	0.907711	0.863095	1.09538	1.02272	1.15388	0.049571	1.19064	1.00289	0.781275	0.97389	1.08334	1.01735	1.40173	0.862013	1.27502	0.839199	1.12567	1.05102	1.12989	1.34614	1.06611	0.049571	1.33052	1.2051	1.06613	0.971214	1.0468	1.00607	0.88071	0.922487	1.19578	1.01588	1.06551	1.22657	0.049571	1.04515	1.07628	1.11536	1.08084	1.07674	1.07035	0.943825	1.14484	0.905025	0.843406	1.1726	0.966308	1.05873
160.842	282.068	211.337	222.662	278.025	297.639	214.494	329.179	237.265	195.972	235.837	261.119	266.164	303.554	230.496	250.526	166.27	226.211	245.106	220.659	217.161	230.273	226.754	235.443	252.52	141.628	147.373	237.18	232.049	166.018	181.047	230.263	230.357	223.855	245.868	300.715	466.593	278.732	275.089	268.595	234.456	250.973	306.214	229.505	233.894	198.479	230.958	345.115	253.635	307.821
397.609	1.45783	0.836835	1.55346	2.22932	1.33551	0.873362	4.43768	2.39965	1.02951	1.16689	1.63243	1.97484	1.5604	2.14642	2.14927	0.763354	1.32358	1.28718	1.58227	1.05937	1.30241	1.5186	2.06859	2.09995	0.67686	0.744803	1.47953	1.67908	0.909332	1.23898	1.8893	2.06792	1.74622	1.64401	2.33747	4.023	1.652	2.83605	1.83876	2.01761	1.03957	2.47489	1.89743	2.32155	1.67619	2.23755	3.58494	2.60901	1.77945
162.839	265.466	199.228	207.579	255.618	276.996	196.905	309.313	223.17	183.027	218.702	245.517	250.035	277.982	215.318	235.485	157.702	209.359	228.848	206.505	201.087	214.084	209.507	218.07	231.838	132.73	135.47	220.118	219.757	150.978	166.894	213.405	214.546	209.328	228.781	280.419	440	257.423	257.646	252.422	212.867	232.66	282.395	210.578	215.864	185.245	216.842	323.38	232.436	288.274
265.888	1.38334	0.923895	0.0609931	1.36186	0.0609931	0.824427	1.07025	1.26349	0.841416	1.02587	1.24012	1.25599	0.0609931	0.0609931	1.22878	0.0609931	0.872163	1.10736	0.966372	0.759501	0.869553	1.16339	0.0609931	1.08593	0.0609931	0.0609931	1.29352	1.13065	0.0609931	1.02667	0.956857	1.12446	1.0596	1.05639	1.328	2.115	0.999467	1.04669	1.3115	0.889792	0.0609931	1.9123	1.28097	0.967517	0.976786	1.42805	2.02941	1.3951	1.14639
280.889	1.42535	0.955715	1.04371	1.35926	1.45239	0.967058	1.30258	1.15191	0.875287	1.15091	1.68303	1.34349	1.59475	1.23444	1.38799	0.773413	0.776913	1.07095	1.00067	1.05966	1.10309	1.44654	0.0670103	1.55219	0.0670103	0.0670103	1.03606	1.09487	0.0670103	0.670103	1.18392	1.4561	1.10696	1.4442	1.9709	3.55833	1.19211	1.19704	1.29538	1.09238	1.31001	1.87574	1.32491	1.09641	0.812614	1.00976	2.63718	1.32267	1.66737
310.969	1.77313	0.861759	1.18313	1.53987	2.05416	0.967889	1.48415	1.01045	0.901131	1.35887	1.67752	1.63847	2.06669	1.44862	1.6823	0.863097	1.29524	1.52953	1.16846	1.40902	1.23394	1.36649	1.24654	1.69632	0.0646709	0.80479	0.983542	1.2242	1.01913	0.916271	0.0646709	1.35835	1.10028	0.0646709	1.82406	2.18945	1.74168	1.76226	1.87949	1.34536	1.06321	2.09465	1.39041	1.45359	0.945061	1.79314	2.3044	1.19324	1.94808
348.668	1.06104	0.948197	1.28389	1.18723	0.919935	0.0485639	3.01575	1.24996	0.86555	0.943335	0.84318	1.22895	1.21148	1.06254	1.08111	0.0485639	0.852143	1.08556	1.07477	0.791995	0.850959	0.855397	1.22116	1.09912	0.0485639	0.0485639	0.986976	0.918803	0.732682	0.896445	1.04522	1.00076	0.890552	0.984989	1.15521	3.18751	1.24204	1.20757	1.15513	1.21042	1.02364	0.986883	0.815341	1.08602	0.932071	0.830709	1.20535	1.18812	0.966573
173.007	2.17089	0.138277	5.88434	1.64229	2.85628	0.138277	2.14739	2.99428	3.04804	0.138277	2.03282	0.138277	0.138277	0.138277	3.0526	6.04345	0.138277	2.8303	2.54304	2.18666	2.2749	2.1397	2.86157	3.30352	2.38499	2.50503	2.19962	3.04109	2.17543	2.79238	0.138277	5.65071	1.93876	3.31624	2.34792	0.138277	2.02913	3.27484	1.83637	1.83756	2.84832	2.35926	1.8234	4.15407	2.88514	2.05268	0.138277	3.78362	2.40581
242.924	3.86788	3.07295	2.38174	2.91778	2.17831	4.46739	2.07096	2.30749	1.68188	4.80402	5.2315	4.87085	3.86589	4.8216	3.98538	2.29938	1.97086	3.33218	1.69815	3.03864	2.15379	2.57271	0.0588494	3.46695	1.46891	1.65849	2.60297	3.1879	1.37985	2.20035	2.41205	3.40594	1.77829	2.46617	2.0661	8.13123	1.64375	1.21393	1.47976	1.41635	0.0588494	2.34822	1.77962	1.91693	1.17203	1.11301	2.54955	1.18794	1.66097
365.153	0.816349	0.792619	0.903809	0.823921	1.05312	1.00548	0.752116	0.744528	0.738725	0.755772	0.799372	0.7784	1.15998	0.893347	0.61178	1.01289	0.633024	0.848563	0.675165	1.14929	0.798263	0.651977	0.862981	0.849149	1.49221	0.77985	0.863363	0.700801	1.03471	0.707355	0.942842	0.811762	1.06874	0.838079	0.777708	1.41246	1.29637	0.809352	0.664286	0.777194	1.24378	0.705129	0.830248	1.0015	0.853822	0.863087	0.726973	0.925914	1.55436
112.01	1.40525	1.68797	1.88973	1.45423	1.66724	1.08817	1.24446	2.34498	0.867937	1.20614	1.35179	1.2442	2.24196	0.0732636	1.39557	1.15374	1.35752	1.17463	1.668	1.06944	1.5043	1.24996	3.10069	1.32728	1.32611	1.2076	1.18207	1.33724	1.38567	1.28961	1.20275	1.13162	1.27633	1.07143	1.54223	1.71605	1.20624	1.4632	0.999934	1.27033	1.27444	1.08765	1.20703	1.50695	1.33204	1.31923	1.15616	1.32267	1.56617
121.876	2.96804	1.87564	1.52512	2.95332	1.95298	1.74502	2.40131	1.63541	1.05029	2.83211	3.08347	3.09721	1.72314	3.77531	2.20326	1.64793	2.34122	2.21138	1.62606	2.02259	2.23585	2.30601	0.0461797	2.57483	0.97195	0.919774	2.35577	2.26015	1.29644	1.86812	2.31826	2.33909	1.59352	1.97007	1.87646	2.31692	2.14368	2.05422	1.88118	1.18835	1.37773	1.97785	1.67388	2.12655	1.35987	1.44055	2.51541	1.45112	1.77648
123.875	4.79959	2.45926	2.18687	4.70004	4.64752	2.27899	4.81633	2.78107	1.71819	3.48486	4.26625	3.9628	4.14507	4.17017	3.4417	2.08288	2.90721	3.51482	2.37854	2.69567	3.3044	3.01865	0.0726641	3.7513	1.43216	1.52138	3.54098	3.48349	2.41658	2.51337	3.21489	2.9401	0.0726641	3.27127	4.59641	7.04878	4.09622	3.63813	3.26508	2.82935	3.11734	3.94229	2.86717	2.81622	2.14855	2.58216	5.73411	3.59312	5.63365
164.837	84.9458	62.3128	66.4587	86.8588	92.4963	62.4023	107.867	68.7105	60.322	68.6591	80.0434	82.9751	86.5231	71.5852	74.5978	48.8269	69.1821	75.1898	64.1905	65.8302	72.1403	69.179	68.8269	77.4959	39.8786	44.314	73.9815	69.9352	47.6313	52.5888	69.1768	67.4264	67.8461	75.3735	94.9482	157.949	84.7622	85.9646	80.8222	67.9133	72.3072	93.3383	69.8689	69.8944	58.7657	68.6512	107.665	74.4281	90.4028
616.461	6.51108	8.15107	7.7953	10.2502	8.95757	8.55858	7.06965	10.1253	5.21804	7.05327	6.67583	7.66437	9.58959	6.44793	6.39818	13.2533	7.08597	8.12796	8.45853	10.0459	11.7534	8.58494	7.22714	4.7883	15.4452	14.051	4.62579	7.44035	10.7981	7.66691	0.315219	6.94163	5.73283	0.315219	4.60113	4.88265	6.37345	5.32824	5.79919	5.60441	8.199	5.34518	5.90036	6.15525	6.08847	7.28213	0.315219	5.44556	9.29128
385.622	0.730935	0.797953	1.06268	0.905498	0.825531	0.0458941	1.91962	0.732348	0.688531	0.640937	0.883502	0.999513	0.711566	0.0458941	0.946484	0.0458941	0.713254	0.831788	0.74045	0.776123	0.835165	0.753532	0.826084	0.881403	0.0458941	0.0458941	0.930408	0.74792	0.0458941	0.0458941	1.10005	0.975627	0.905394	0.7386	1.08127	1.43864	1.04298	1.04038	0.974591	0.877365	0.636885	0.8288	1.10652	0.798786	0.0458941	0.742688	1.1561	1.0676	0.831486
190.994	10.687	10.5005	8.52442	11.3267	11.9594	14.1558	8.26476	11.6116	12.46	10.8519	11.3844	10.6404	14.5934	9.66666	9.58853	11.9234	12.4382	11.7024	11.1315	12.4811	10.5444	11.6838	13.4249	11.1779	22.5574	10.2377	11.3299	10.767	24.1031	9.49689	13.3813	11.105	11.2572	10.993	11.5298	9.50956	16.7159	10.9417	11.0877	11.2295	16.5816	11.1407	12.1649	11.4428	10.3745	11.424	11.7552	11.4416	16.6184
480.313	66.3996	59.3806	61.8209	61.7247	55.3924	78.2771	39.0496	49.3572	68.3965	58.0059	36.223	31.1149	50.2958	45.8488	49.6574	95.6135	81.3804	46.3036	57.4197	74.5521	98.763	60.9653	32.2271	44.4299	70.6948	123.767	69.647	68.767	58.5094	83.8917	36.7579	43.5375	62.3966	57.3721	37.4037	32.4125	43.1686	42.2863	91.4399	94.3776	55.1275	37.3149	77.1311	45.1213	60.8999	57.7212	43.5096	94.7724	33.8817
125	47.7446	26.613	29.0852	39.9845	34.4423	24.1007	20.5586	25.3036	24.3212	32.9677	33.7817	30.4291	33.6559	34.2122	34.5729	19.8189	35.3157	24.7535	32.7277	26.9469	39.8809	37.2573	45.7236	38.4834	15.5703	19.1473	25.725	30.1963	23.6405	33.0667	20.7086	20.805	19.9496	24.7316	24.3981	31.3799	27.9579	26.5691	29.8525	41.2723	36.2391	31.7999	27.5149	21.2213	16.273	25.3956	26.8328	23.8355	23.9385
127.87	45.5299	23.2527	25.8034	43.8931	54.1752	19.0909	51.3819	23.3631	19.6509	29.6094	39.3007	36.3747	49.191	34.2724	34.2104	14.9672	25.6993	30.57	20.1725	26.5939	33.0367	31.0681	37.6182	35.06	14.8477	12.8921	32.8363	29.5097	24.2485	18.7663	29.9781	29.1804	25.3301	32.0405	47.0042	85.7721	47.6857	42.5993	38.3627	27.694	33.4935	48.1718	27.7822	27.901	23.7467	30.5284	60.0426	35.4018	56.8186
115.012	1.62241	1.75693	1.34818	1.38599	1.97805	0.81267	0.988121	2.15025	0.823436	1.49261	0.0540548	0.761994	2.09645	0.854907	1.03671	0.867725	1.21878	0.960568	1.25104	0.959682	1.06136	1.14415	3.28517	0.82504	1.0268	0.971185	1.04383	1.31024	1.39467	0.980931	0.59965	0.702376	1.25728	0.984777	1.02774	1.5781	1.30524	1.10126	1.25739	1.34533	1.50503	1.20982	1.19124	1.09745	0.878205	1.04117	1.24971	1.16231	1.29011
175.006	18.2175	15.5058	14.6945	18.462	18.8432	13.5016	11.1997	18.5704	16.4481	16.2845	17.0525	15.8366	19.6275	17.4525	16.6156	10.436	13.65	14.8286	16.0745	12.5297	15.1948	18.4045	16.0502	15.6085	0.695114	11.1623	17.63	17.6446	0.695114	14.2419	14.5489	16.8142	18.9042	16.4603	19.3233	13.0382	20.5363	20.2482	22.0992	20.806	0.695114	23.4794	22.0436	16.8226	18.4494	20.4653	25.5436	23.4606	0.695114
193.814	10.8912	8.57846	9.18376	12.9645	9.92366	9.79188	16.1125	9.45348	9.22383	9.8043	10.4577	12.2162	8.88113	11.089	9.49668	8.32265	11.3245	10.4647	10.498	10.3133	10.88	10.2096	5.50852	11.9999	4.47251	7.2075	11.3012	9.62191	5.10429	7.13956	12.351	10.2593	10.0012	10.8877	12.4776	12.0488	11.2311	12.4695	12.0583	9.19448	7.95666	11.6927	10.1981	10.7997	8.96788	8.97794	13.3004	10.9184	10.4315
276.157	1.78288	1.49722	1.3131	1.46563	1.32709	1.53756	1.1186	1.57029	1.23492	1.30476	1.72476	1.48291	1.47968	1.80975	1.37216	1.09704	1.45673	1.33861	1.65821	1.59178	1.40242	1.46645	0.0729485	1.66019	0.0729485	0.850028	1.70026	1.56575	0.0729485	1.28135	1.45042	1.88529	1.45535	1.49221	1.46602	0.0729485	1.32828	1.11151	1.38262	1.49422	1.16211	1.37975	1.54147	1.31403	1.2575	1.32974	1.25058	1.37924	1.08356
323.681	2.22569	1.38391	1.25292	2.50265	4.26105	1.16789	4.96225	1.61723	1.5922	1.4811	2.26155	2.27677	3.59439	1.43643	2.02807	0.05787	1.5155	1.87486	1.22748	1.26105	1.74456	1.75668	2.64694	2.1887	0.937978	0.05787	1.86229	1.67896	1.67816	1.16767	2.04342	1.99902	1.50902	2.33795	3.1953	11.9683	3.84186	2.6324	2.58365	1.99092	2.47203	3.49683	2.01982	1.56167	1.16846	1.68507	4.33963	2.32718	4.44561
346.673	1.57924	0.985679	1.57401	1.32005	1.21246	0.699403	3.79214	1.48147	1.13239	1.1763	1.19673	1.44438	1.3463	1.16265	1.58698	0.0534137	1.04836	1.31528	1.40504	0.749368	1.1492	1.03936	1.70579	1.39855	0.0534137	0.777531	1.11524	1.18902	0.880508	1.26137	1.6173	1.17408	1.19307	1.00733	1.44503	4.14352	1.57734	1.62897	1.22988	1.39679	1.36617	1.45406	1.18459	1.4997	0.952267	1.25947	1.44067	1.76136	1.73305
414.6	1.41787	0.850716	1.08543	1.82636	1.95911	0.800487	4.06429	0.996839	1.08821	0.993222	1.21418	1.46348	2.12976	1.0884	1.21484	0.629487	1.19947	1.01555	1.07223	0.853018	0.970995	1.17622	2.02618	1.33039	0.621666	0.579068	1.42459	1.22922	0.758289	0.873496	1.91508	1.48293	1.41296	1.35243	2.45158	7.52844	2.29261	1.65551	1.41468	1.4685	1.30246	1.80585	1.42235	1.25519	0.875584	1.31914	2.21165	1.39362	2.12863
498.267	9.55831	8.74202	10.3645	10.9822	0.599332	8.58667	9.64954	7.48355	7.84187	8.6067	9.23224	15.4576	10.6987	7.57612	0.599332	7.80078	9.19166	9.52175	9.99985	9.74505	10.3586	8.7758	0.599332	6.88067	13.0419	12.2128	7.77456	0.599332	10.3174	7.82025	10.1555	14.0082	9.80377	11.9403	7.0164	0.599332	8.85397	15.2785	9.53317	9.55997	9.71862	10.737	14.5485	7.19123	8.05921	9.56347	7.79046	10.4296	8.28252
859.533	7.34954	9.91978	0.242371	8.30749	5.87172	0.242371	8.47874	14.1832	8.64821	10.6098	6.47107	6.67982	6.51273	6.38954	6.28333	10.4564	11.2369	6.86467	5.83825	9.81349	10.4822	6.55273	0.242371	6.56594	0.242371	7.77133	10.6043	10.6695	7.06525	7.96452	7.07334	6.58128	9.87975	6.42843	8.06379	4.73701	5.68403	8.74798	6.29482	6.77512	4.75736	7.88997	5.77886	6.46993	10.6457	12.7882	10.5872	7.06448	4.53502
167.033	114.922	118.004	91.4891	119.701	119.801	173.155	82.8495	116.138	136.715	126.409	104.373	103.485	117.276	134.204	101.929	217.704	140.474	115.069	178.321	133.193	129.259	110.085	75.7699	111.94	217.084	162.485	111.163	111.221	176.903	115.496	92.8322	115.006	118.35	101.788	93.7298	79.1565	105.111	104.28	129.915	124.882	131.33	102.158	116.634	107.836	102.125	95.9847	96.1989	114.658	110.795
750.55	13.5638	12.4127	10.9082	13.3661	8.67025	14.6317	13.7166	23.4149	15.8564	24.2778	13.7818	18.9003	15.0391	8.40148	8.64507	27.2041	17.8352	13.4099	19.0901	19.6854	19.5192	8.09115	25.8211	7.88906	32.0412	44.3471	0.373187	10.9395	11.9306	17.1763	7.93587	19.6752	13.1065	17.495	10.414	14.3712	23.4128	21.9539	17.9448	12.0663	12.1337	15.061	9.94829	10.9403	13.4659	8.91108	12.9078	12.7665	24.233
286.717	5.83602	3.15516	3.55442	6.60341	9.80633	2.84966	13.3872	3.98685	2.49763	4.71584	4.59479	5.25933	8.57199	4.39141	4.89831	2.03483	4.0365	4.15414	3.5038	3.38549	4.09702	3.3428	9.29026	5.10937	2.61028	1.64332	4.19854	4.02281	3.47033	2.60099	5.26763	4.45329	3.28076	4.07689	8.32596	48.7092	8.79992	4.87975	4.99582	4.6939	6.55158	7.37002	3.40611	3.79642	2.80017	3.66757	8.83463	5.17845	11.5452
362.642	1.50004	1.00534	1.60734	1.58213	1.30604	0.62646	3.86023	1.84319	0.845302	1.01041	1.2972	1.61951	1.83818	1.74768	1.51518	0.668394	0.984564	0.948724	1.73683	0.862902	1.30087	1.10571	1.97058	1.61098	0.0606423	0.0606423	1.24679	1.29372	0.822851	1.1907	1.46925	1.31684	1.5882	1.51184	1.79779	6.11264	1.42134	1.72908	1.45317	1.64143	1.03207	2.08264	1.29661	1.74637	1.26648	1.67351	2.46142	2.00516	1.7602
103.006	2.73615	2.12559	2.01398	2.17312	2.25977	1.95592	1.70324	2.37625	1.83014	2.35829	1.67893	2.07301	1.70068	1.5851	2.02634	2.09077	2.46073	2.4703	2.10633	2.18494	1.94575	2.31472	3.06927	2.30698	1.70443	1.69842	2.2105	1.96247	1.47282	2.07516	1.86217	2.30466	2.3331	1.98867	2.35706	1.85791	1.82289	2.40524	2.01442	2.37424	1.70428	2.51886	2.51758	2.52288	2.09491	2.64315	2.93615	2.29231	1.86256
156.847	19.5061	11.4248	11.1693	22.6767	15.2442	11.868	22.3671	10.5382	11.0599	13.0573	16.0963	17.7011	9.10263	17.8595	14.5138	10.0779	15.6998	15.3127	11.9042	15.6258	16.4887	12.5699	5.40648	17.6664	4.89095	8.2976	19.426	13.5208	5.28443	7.46668	17.8225	13.2838	13.5193	17.1214	19.6388	16.0353	19.1343	19.0918	19.4061	10.8287	11.3975	16.2348	13.9188	15.3785	13.3466	12.0399	19.1467	15.0404	15.1214
325.681	1.941	0.979582	1.2551	2.11464	2.99933	1.10923	3.61456	1.20413	1.17869	1.52787	1.89512	1.66735	2.60009	1.38704	1.37361	0.0660683	1.44702	1.3728	1.13553	1.42894	1.50695	1.42483	2.13693	1.88183	0.0660683	0.0660683	1.51129	1.332	1.20238	0.90762	1.97515	1.48105	1.15385	1.48711	2.82408	8.61472	2.76059	2.15866	2.21584	1.60156	2.08475	2.58242	1.50741	1.44346	1.12185	1.47822	3.05426	1.92151	2.7636
364.643	1.15417	0.805495	1.48456	1.3778	1.13498	0.590752	3.11245	1.48979	0.710031	0.933636	1.02802	1.23615	1.27105	1.78813	1.2036	0.0570054	0.86589	1.04971	1.13526	0.797294	0.980895	0.914085	1.62613	1.22516	0.0570054	0.663742	1.02948	1.37096	0.713482	1.00415	1.16857	1.282	1.3298	1.02091	1.38345	4.68829	1.16078	1.65168	1.2335	1.45547	1.08919	1.63639	1.14021	1.3738	1.09183	1.48248	2.05382	1.73056	1.38047
360.639	0.915727	0.630615	1.25594	1.25159	1.18782	0.0475605	2.55372	1.35996	0.646305	0.712549	0.857711	1.04376	1.11212	1.10821	1.0312	0.0475605	0.702396	0.661768	0.888116	0.619016	0.895418	0.792177	1.52669	1.01282	0.0475605	0.0475605	0.866778	0.979209	0.691207	0.816095	1.12831	0.934908	0.914608	0.0475605	1.30899	5.0696	1.13734	1.48431	1.03223	1.31178	0.809727	1.27249	0.909107	1.28864	0.966754	1.17407	1.37707	1.1352	1.3674
395.615	0.832329	0.607315	0.866728	1.12049	0.763065	0.0461579	2.04483	1.10328	0.0461579	0.529575	0.823735	1.19436	0.754198	1.1756	0.938496	0.0461579	0.714302	0.74046	0.772775	0.599932	0.660776	0.834514	1.01567	1.07578	0.0461579	0.0461579	0.763454	0.824638	0.529289	0.62896	0.940893	1.04299	1.02036	0.919164	1.35104	2.87227	0.922451	1.21084	1.05072	1.02573	0.600736	1.30035	0.863488	1.25775	0.802653	1.11732	1.42705	1.21718	1.08804
473.289	111.098	114.541	117.771	112.016	97.7068	71.935	99.3941	155.046	101.267	93.5535	90.6093	171.446	95.4839	152.106	86.6048	107.841	100.96	83.8983	210.777	99.8327	135.628	100.024	212.296	154.303	56.4488	78.6644	72.3658	95.6821	107.464	105.564	143.497	127.356	112.223	99.6898	135.591	213.977	225.222	161.92	146.117	144.648	196.587	168.896	75.0008	84.1079	86.6487	103.899	157.846	136.562	164.515
125.872	53.1098	26.5088	30.1089	52.3398	72.1917	23.3935	66.298	28.7261	24.9561	36.7395	45.0172	45.6845	66.5662	37.2633	42.2996	18.0817	32.0347	34.611	26.0307	29.772	36.7702	37.7066	51.2788	42.1335	19.5994	15.6004	37.3268	35.7434	33.8153	23.982	38.7279	37.568	33.697	39.206	62.242	121.96	62.6476	55.7817	46.9886	35.9925	46.5762	64.232	33.9104	36.6525	28.8535	37.7082	81.0681	45.1134	82.7726
321.685	1.53651	0.0609001	0.939186	1.51791	2.70765	1.04658	3.00074	0.977456	0.820138	1.00706	1.52636	1.70004	2.00879	0.0609001	1.51426	0.0609001	1.01151	1.29274	0.994643	1.1381	1.17735	1.17914	1.70748	1.39028	0.880943	0.0609001	1.20875	1.20793	0.866926	0.78758	1.37672	1.3702	1.05373	1.48283	2.29306	6.77	2.49155	1.81512	1.60185	1.42656	1.5765	2.45821	1.15277	1.2126	0.994818	1.07609	2.57599	1.4505	2.65664
379.636	1.06961	0.67735	1.04669	0.980589	0.833356	0.0549947	2.08137	0.880845	0.764549	0.672894	0.958477	1.08367	0.844594	0.770334	0.92983	0.608612	0.815725	0.89082	0.715303	0.574037	0.688738	0.861237	1.05199	0.881924	0.0549947	0.0549947	0.960143	0.758978	0.0549947	0.763602	1.05774	1.04248	0.796707	0.820967	1.17109	2.15999	1.37046	1.20344	0.946967	0.947811	0.739843	1.05414	0.879472	1.00585	0.720131	0.900844	1.21195	0.957467	1.03502
401.604	0.717115	0.785393	0.953201	1.20753	0.76961	0.527573	2.31424	1.04812	0.503926	0.56487	0.781819	1.01242	0.72105	0.951932	1.03233	0.0433791	0.825698	0.966875	0.781052	0.612093	0.552635	0.747954	0.988511	0.954164	0.0433791	0.0433791	0.88864	0.857951	0.517167	0.897883	0.998577	0.882256	1.01396	0.935247	1.1712	1.71536	0.967062	1.27514	0.957616	1.10897	0.0433791	1.42988	1.01539	1.25991	0.823835	1.30641	1.69939	1.49015	1.12583
126.998	13.9859	7.54485	8.44963	11.7716	10.358	6.99826	6.24566	7.22878	7.07064	9.78756	9.32323	9.35161	10.8767	9.38153	10.2269	5.43065	10.8496	7.36848	9.8289	7.85657	11.2592	11.1218	14.4175	12.073	4.49856	5.11489	7.9527	8.80226	6.99234	9.43585	5.79306	6.53714	5.4594	8.09997	7.5297	9.26796	7.94607	7.85245	9.28178	12.264	10.2733	9.97214	8.39697	6.3076	4.63832	7.5933	7.32696	7.29693	7.11347
153.022	767.778	787.738	700.656	742.838	705.222	848.473	618.713	809.874	687.899	711.494	766.053	706.235	764.548	646.749	736.779	682.993	705.757	744.961	806.465	739.551	695.928	688.057	693.911	682.265	634.575	701.457	693.521	691.628	611.939	681.172	695.485	738.088	717.004	724.802	727.54	825.089	644.463	643.336	718.306	720.916	747.451	737.562	668.502	640.171	629.964	690.749	740.762	675.723	674.552
290.716	5.16929	2.97024	3.17857	5.84248	9.36498	2.6837	12.5399	3.43484	2.58516	3.90206	4.32798	4.51551	8.41899	3.54406	4.50781	2.09887	3.49978	3.75256	2.78083	2.96941	3.46772	2.99753	8.39068	4.34082	0.0529801	1.2841	4.16296	3.84603	0.0529801	2.50797	4.51482	4.18152	3.01482	3.70809	6.15452	43.4051	8.373	4.43782	4.63525	3.74305	6.17311	6.09273	3.1227	3.42407	2.38375	2.91168	7.99104	4.74919	9.01578
905.369	5.89437	5.01578	3.37064	6.95678	5.56362	5.67788	4.85276	6.06499	4.9933	4.83949	2.65451	3.79296	3.40063	2.23575	5.02979	2.4246	2.62067	5.01266	2.76309	4.15057	3.49088	4.61638	0.198957	2.84466	0.198957	3.06373	4.75233	4.79783	2.0319	2.71919	2.72129	4.0557	3.76993	3.35343	3.81832	0.198957	2.48287	3.12877	3.54173	3.49631	2.36085	4.20667	4.5423	3.5489	4.14841	4.23491	4.38811	2.74882	0.198957
288.714	8.23056	4.6009	5.31034	9.67293	14.3678	4.62153	19.7873	5.99036	3.85781	5.92032	7.36539	7.44031	13.6423	6.2655	6.68012	2.87152	5.56687	5.85966	4.4295	4.7734	5.91312	5.23018	13.5856	8.242	3.24714	2.21243	6.14766	5.07128	4.78968	3.29156	7.60718	6.22851	4.8906	5.85069	12.022	67.7513	13.5282	7.42064	7.40861	6.35937	9.20371	10.3885	4.93283	4.76057	3.54989	5.32458	12.4272	7.01617	14.5348
158.845	36.1491	20.8924	21.6453	36.0635	31.7453	22.3732	40.0401	22.2681	21.2441	24.601	30.181	31.4029	24.116	31.0021	25.9578	17.7361	26.3983	27.356	22.6745	26.2604	28.4373	24.6254	16.9056	30.8117	11.5998	16.2133	30.7239	26.3694	13.8168	15.9906	28.6023	24.8338	24.7613	28.9858	37.2873	42.9758	36.7104	33.5771	32.6036	22.3962	23.716	32.0285	26.7621	27.6672	22.5785	23.7948	38.9272	28.7595	33.0742
177.002	5.64103	4.88271	0.302177	4.99339	5.36704	4.24393	3.8351	5.58087	4.93043	4.73646	5.00017	5.25246	6.12428	5.0491	4.93464	3.93814	4.61241	4.6673	5.0972	4.25625	4.88104	5.53746	10.9472	5.11393	3.03905	4.39642	5.00442	5.38834	3.52202	5.21839	4.4057	5.20623	5.4746	4.81303	5.99997	4.49438	4.14067	5.71329	6.26525	6.20474	3.91114	7.1968	6.88085	5.66188	5.84457	6.26643	7.9275	6.3855	4.81603
399.606	1.50305	1.18653	1.68064	1.94873	1.35117	0.612048	3.95448	1.71398	0.915822	1.13065	1.79373	2.06623	1.29768	2.07756	1.7415	0.637354	1.28774	1.35933	1.53686	0.970348	1.24649	1.29435	1.67511	1.92977	0.655922	0.903092	1.643	1.57918	0.835036	1.36059	1.5845	1.92698	1.68828	1.54026	2.5407	3.4178	1.47889	2.44784	2.00799	2.06104	1.04444	2.24248	1.76768	2.36042	1.6641	2.43962	3.11879	2.59456	1.99375
528.277	9.42587	8.72738	10.5938	7.58816	12.1788	7.15326	9.77547	12.0284	9.75223	13.5754	7.70734	11.9487	12.5094	7.20709	7.77032	11.033	12.9378	11.8286	13.8643	10.9934	10.2393	7.15751	20.4507	0.325348	13.6883	14.8666	0.325348	6.54645	7.63838	6.223	0.325348	10.0134	9.04917	7.12543	8.15626	8.56788	13.0728	12.1329	10.1539	0.325348	13.9423	6.03285	7.08621	8.16511	0.325348	0.325348	9.85745	8.69989	9.54591
[truncated: 225 more columns]
